# Supplementary material for: 2,5-Di­meth­oxy­benzo­nitrile
Source: Acta Crystallogr Sect E Struct Rep Online. 2013 Nov 23;69(Pt 12):o1808. doi: 10.1107/S1600536813031309 (PMC3885063; doi:10.1107/S1600536813031309)
Supplement: Supplementary file 1 [file e-69-o1808-sup1.cif]

##############################################################################
#                                                                            #
# This CIF contains the data in a paper accepted for publication in          #
# Acta Crystallographica Section E. It conforms to the requirements of       #
# Notes for Authors for Acta Crystallographica Section E, and has been       #
# peer reviewed under the auspices of the IUCr Commission on Journals.       #
#                                                                            #
# Full details of the Crystallographic Information File format               #
# are given in the paper "The Crystallographic Information File (CIF):       #
# a New Standard Archive File for Crystallography" by S. R. Hall, F. H.      #
# Allen and I. D. Brown [Acta Cryst. (1991), A47, 655-685].                  #
#                                                                            #
# The current version of the core CIF dictionary is obtainable from          #
# ftp://ftp.iucr.org/pub/cif_core.dic.                                       #
#                                                                            #
# Software is freely available for graphical display of the structure(s)     #
# in this CIF. For information consult the CIF software page                 #
# http://www.iucr.org/resources/cif/software.                                #
#                                                                            #
# This file may be used for bona fide research purposes within the           #
# scientific community so long as proper attribution is given to the journal # 
# article from which it was obtained.                                        #
#                                                                            #
##############################################################################
data_I
_audit_creation_method
;
Olex2 1.2
(compiled 2013.09.17 svn.r2790 for OlexSys, GUI svn.r4601)
;
_journal_date_recd_electronic     2013-10-23
_journal_date_accepted     2013-11-15
_journal_name_full     'Acta Crystallographica, Section E'
_journal_year     2013
_journal_volume     69
_journal_issue     12
_journal_page_first     o1808
_journal_page_last     o1808
_journal_paper_category     QO
_journal_paper_doi     10.1107/S1600536813031309
_journal_coeditor_code     GK2594
_publ_contact_author_name     'Thies Thiemann'
_publ_contact_author_address
;
Faculty of Science, United Arab Emirates University, Al Ain, UAE
;
_publ_contact_author_email     'thies@uaeu.ac.ae'
_publ_contact_author_fax     '00971-3-767-1291'
_publ_contact_author_phone     '00971-3-713-4193'
_publ_section_title
;
2,5-Dimethoxybenzonitrile
;
loop_
    _publ_author_name
    _publ_author_footnote
    _publ_author_address
    'Bugenhagen, Bernhard' .
;
Fachbereich Chemie
University of Hamburg
Martin-Luther-King-Platz 6
20146 Hamburg
Germany
;
    'Al Jasem, Yosef' .
;
Department of Chemical Engineering
United Arab Emirates University
AL Ain
Abu Dhabi
United Arab Emirates
;
    'Thiemann, Thies' .
;
Department of Chemistry
United Arab Emirates University
AL Ain
Abu Dhabi
United Arab Emirates
;
_database_code_depnum_ccdc_archive     'CCDC 972097'
_chemical_name_systematic
;
2,5-Dimethoxybenzonitrile
;
_chemical_name_common     ?
_chemical_formula_moiety     'C9 H9 N O2'
_chemical_formula_sum     'C9 H9 N O2'
_chemical_formula_iupac     'C9 H9 N O2'
_chemical_formula_weight     163.17
_chemical_melting_point     ?
_chemical_melting_point_gt     360
_chemical_melting_point_lt     361
_shelx_space_group_comment
;
The symmetry employed for this shelxl refinement is uniquely defined
by the following loop, which should always be used as a source of
symmetry information in preference to the above space-group names.
They are only intended as comments.
;
_space_group_crystal_system     monoclinic
_space_group_name_H-M_alt     'P 1 21/n 1'
_space_group_name_Hall     '-P 2yn'
loop_
    _space_group_symop_operation_xyz
    'x, y, z'
    '-x+1/2, y+1/2, -z+1/2'
    '-x, -y, -z'
    'x-1/2, -y-1/2, z-1/2'
_cell_length_a     3.91001(15)
_cell_length_b     11.3347(4)
_cell_length_c     17.8432(6)
_cell_angle_alpha     90
_cell_angle_beta     93.400(3)
_cell_angle_gamma     90
_cell_volume     789.40(5)
_cell_formula_units_Z     4
_cell_measurement_reflns_used     1290
_cell_measurement_theta_min     3.5810
_cell_measurement_theta_max     32.0020
_cell_measurement_temperature     100.0(10)
_exptl_crystal_description     block
_exptl_crystal_colour     colourless
_exptl_crystal_size_max     0.60
_exptl_crystal_size_mid     0.25
_exptl_crystal_size_min     0.23
_exptl_crystal_density_diffrn     1.373
_exptl_crystal_density_meas     ?
_exptl_crystal_density_method     ?
_exptl_crystal_F_000     344
_exptl_absorpt_coefficient_mu     0.098
_exptl_absorpt_correction_type     multi-scan
_exptl_absorpt_process_details
;
(CrysAlis Pro; Agilent, 2013)
;
_exptl_absorpt_correction_T_min     0.899
_exptl_absorpt_correction_T_max     1.000
_diffrn_ambient_temperature     100.0(10)
_diffrn_radiation_type     'Mo K\a'
_diffrn_radiation_wavelength     0.7107
_diffrn_radiation_monochromator     mirror
_diffrn_measurement_device_type
;
Agilent  SuperNova (Dual, Cu at
zero, Atlas)
;
_diffrn_measurement_method     '\w scans'
_diffrn_detector_area_resol_mean     10.4127
_diffrn_reflns_number     3225
_diffrn_reflns_av_R_equivalents     0.0256
_diffrn_reflns_theta_min     3.595
_diffrn_reflns_theta_max     27.499
_diffrn_reflns_theta_full     25.242
_diffrn_measured_fraction_theta_max     0.9157
_diffrn_measured_fraction_theta_full     0.9882
_diffrn_reflns_limit_h_min     -5
_diffrn_reflns_limit_h_max     4
_diffrn_reflns_limit_k_min     -9
_diffrn_reflns_limit_k_max     14
_diffrn_reflns_limit_l_min     -21
_diffrn_reflns_limit_l_max     23
_diffrn_standards_number     0
_refine_special_details     ?
_reflns_number_total     1785
_reflns_number_gt     1374
_reflns_threshold_expression     'I > 2\s(I)'
_refine_ls_structure_factor_coef     Fsqd
_refine_ls_matrix_type     full
_refine_ls_R_factor_all     0.0596
_refine_ls_R_factor_gt     0.0439
_refine_ls_wR_factor_gt     0.1028
_refine_ls_wR_factor_ref     0.1160
_refine_ls_goodness_of_fit_ref     1.058
_refine_ls_restrained_S_all     1.058
_refine_ls_number_reflns     1785
_refine_ls_number_parameters     111
_refine_ls_number_restraints     0
_refine_ls_hydrogen_treatment     constr
_refine_ls_weighting_scheme     calc
_refine_ls_weighting_details
              'w=1/[\s^2^(Fo^2^)+(0.0480P)^2^+0.1100P] where P=(Fo^2^+2Fc^2^)/3'
_atom_sites_solution_hydrogens     geom
_atom_sites_solution_primary     direct
_atom_sites_solution_secondary     ?
_refine_ls_shift/su_max     0.000
_refine_ls_shift/su_mean     0.000
_refine_diff_density_max     0.205
_refine_diff_density_min     -0.244
_refine_ls_extinction_method     none
_refine_ls_extinction_coef     .
loop_
    _atom_type_symbol
    _atom_type_description
    _atom_type_scat_dispersion_real
    _atom_type_scat_dispersion_imag
    _atom_type_scat_source
    'C' 'C' 0.0033 0.0016
                         'International Tables Vol C Tables 4.2.6.8 and 6.1.1.4'
    'H' 'H' 0.0000 0.0000
                         'International Tables Vol C Tables 4.2.6.8 and 6.1.1.4'
    'N' 'N' 0.0061 0.0033
                         'International Tables Vol C Tables 4.2.6.8 and 6.1.1.4'
    'O' 'O' 0.0106 0.0060
                         'International Tables Vol C Tables 4.2.6.8 and 6.1.1.4'
_computing_data_collection
;
CrysAlis Pro (Agilent, 2013)
;
_computing_cell_refinement
;
CrysAlis Pro (Agilent, 2013)
;
_computing_data_reduction
;
CrysAlis Pro (Agilent, 2013)
;
_computing_structure_solution
;
SHELXS97 (Sheldrick, 2008)
;
_computing_structure_refinement
;
SHELXL97 (Sheldrick, 2008) within OLEX2 (Dolomanov <i>et al.</i>,
2009)
;
_computing_molecular_graphics
;
PLATON (Spek, 2009); Mercury (Macrae <i>et al.</i>, 2008)
;
_computing_publication_material
;
SHELXL97 (Sheldrick, 2008) and PLATON (Spek, 2009)
;
loop_
    _atom_site_type_symbol
    _atom_site_label
    _atom_site_fract_x
    _atom_site_fract_y
    _atom_site_fract_z
    _atom_site_U_iso_or_equiv
    _atom_site_adp_type
    _atom_site_calc_flag
    _atom_site_occupancy
    _atom_site_disorder_assembly
    _atom_site_disorder_group
    C C1 1.1608(4) 0.84580(13) 0.32618(8) 0.0170(3) Uani d 1 . .
    C C2 1.1137(4) 0.96337(13) 0.34798(7) 0.0170(3) Uani d 1 . .
    C C3 0.9434(4) 1.03957(13) 0.29791(8) 0.0178(3) Uani d 1 . .
    C C4 0.8238(4) 1.00071(13) 0.22693(8) 0.0180(3) Uani d 1 . .
    C C5 0.8723(4) 0.88435(13) 0.20555(8) 0.0166(3) Uani d 1 . .
    C C6 1.0425(4) 0.80699(13) 0.25538(7) 0.0178(3) Uani d 1 . .
    C C7 1.3310(4) 0.76401(14) 0.37753(8) 0.0193(3) Uani d 1 . .
    C C8 1.1889(4) 1.11088(14) 0.44323(8) 0.0214(4) Uani d 1 . .
    C C9 0.5943(4) 0.91476(14) 0.08362(8) 0.0227(4) Uani d 1 . .
    H H3 0.9077 1.1192 0.3120 0.021 Uiso calc 1 . .
    H H4 0.7086 1.0541 0.1930 0.022 Uiso calc 1 . .
    H H6 1.0782 0.7274 0.2410 0.021 Uiso calc 1 . .
    H H8A 1.2963 1.1668 0.4099 0.032 Uiso calc 1 . .
    H H8B 1.2895 1.1202 0.4945 0.032 Uiso calc 1 . .
    H H8C 0.9421 1.1264 0.4425 0.032 Uiso calc 1 . .
    H H9A 0.5317 0.8708 0.0375 0.034 Uiso calc 1 . .
    H H9B 0.7498 0.9793 0.0723 0.034 Uiso calc 1 . .
    H H9C 0.3872 0.9472 0.1041 0.034 Uiso calc 1 . .
    N N1 1.4646(4) 0.69750(12) 0.41812(7) 0.0264(3) Uani d 1 . .
    O O1 1.2456(3) 0.99244(9) 0.41788(5) 0.0202(3) Uani d 1 . .
    O O2 0.7618(3) 0.83694(9) 0.13775(5) 0.0219(3) Uani d 1 . .
loop_
    _atom_site_aniso_label
    _atom_site_aniso_U_11
    _atom_site_aniso_U_22
    _atom_site_aniso_U_33
    _atom_site_aniso_U_12
    _atom_site_aniso_U_13
    _atom_site_aniso_U_23
    C1 0.0161(7) 0.0162(8) 0.0189(7) -0.0002(6) 0.0038(5) 0.0027(6)
    C2 0.0161(8) 0.0185(8) 0.0165(7) -0.0017(6) 0.0025(5) 0.0012(6)
    C3 0.0184(8) 0.0147(7) 0.0204(7) 0.0000(6) 0.0026(6) -0.0003(6)
    C4 0.0178(8) 0.0170(7) 0.0194(7) 0.0008(6) 0.0024(6) 0.0039(6)
    C5 0.0157(7) 0.0176(8) 0.0165(7) -0.0028(6) 0.0020(5) 0.0008(6)
    C6 0.0169(8) 0.0164(7) 0.0206(7) -0.0007(6) 0.0041(6) -0.0001(6)
    C7 0.0210(8) 0.0174(8) 0.0196(7) -0.0005(7) 0.0030(6) -0.0018(6)
    C8 0.0260(9) 0.0184(8) 0.0196(7) 0.0012(7) -0.0007(6) -0.0027(6)
    C9 0.0256(9) 0.0229(8) 0.0189(7) -0.0011(7) -0.0029(6) 0.0031(6)
    N1 0.0334(9) 0.0212(7) 0.0243(7) 0.0046(6) -0.0004(6) 0.0003(6)
    O1 0.0258(6) 0.0172(6) 0.0171(5) 0.0027(5) -0.0029(4) -0.0009(4)
    O2 0.0281(6) 0.0196(6) 0.0174(5) 0.0000(5) -0.0033(4) 0.0002(4)
_geom_special_details
;
All e.s.d.'s (except the e.s.d. in the dihedral angle between two l.s. planes)
are estimated using the full covariance matrix. The cell e.s.d.'s are taken
into account individually in the estimation of e.s.d.'s in distances, angles
and torsion angles; correlations between e.s.d.'s in cell parameters are only
used when they are defined by crystal symmetry. An approximate (isotropic)
treatment of cell e.s.d.'s is used for estimating e.s.d.'s involving l.s.
planes.
;
loop_
    _geom_bond_atom_site_label_1
    _geom_bond_atom_site_label_2
    _geom_bond_site_symmetry_2
    _geom_bond_distance
    _geom_bond_publ_flag
    C2 C1 . 1.404(2) ?
    C2 C3 . 1.384(2) ?
    C3 C4 . 1.395(2) ?
    C3 H3 . 0.9500 ?
    C4 H4 . 0.9500 ?
    C5 C4 . 1.389(2) ?
    C5 C6 . 1.390(2) ?
    C6 C1 . 1.391(2) ?
    C6 H6 . 0.9500 ?
    C7 N1 . 1.1492(19) ?
    C7 C1 . 1.439(2) ?
    C8 H8C . 0.9800 ?
    C8 H8B . 0.9800 ?
    C8 H8A . 0.9800 ?
    C9 H9C . 0.9800 ?
    C9 H9B . 0.9800 ?
    C9 H9A . 0.9800 ?
    O1 C8 . 1.4381(18) ?
    O1 C2 . 1.3616(17) ?
    O2 C9 . 1.4370(18) ?
    O2 C5 . 1.3700(17) ?
loop_
    _geom_angle_atom_site_label_1
    _geom_angle_atom_site_label_2
    _geom_angle_atom_site_label_3
    _geom_angle_site_symmetry_1
    _geom_angle_site_symmetry_3
    _geom_angle
    _geom_angle_publ_flag
    C1 C6 H6 . . 119.9 ?
    C2 C1 C7 . . 119.92(13) ?
    C2 C3 C4 . . 120.75(14) ?
    C2 C3 H3 . . 119.6 ?
    C2 O1 C8 . . 117.18(11) ?
    C3 C4 H4 . . 119.8 ?
    C3 C2 C1 . . 118.65(13) ?
    C4 C3 H3 . . 119.6 ?
    C4 C5 C6 . . 119.42(13) ?
    C5 C4 H4 . . 119.8 ?
    C5 C4 C3 . . 120.35(14) ?
    C5 C6 C1 . . 120.16(14) ?
    C5 C6 H6 . . 119.9 ?
    C5 O2 C9 . . 117.39(11) ?
    C6 C1 C7 . . 119.42(13) ?
    C6 C1 C2 . . 120.67(14) ?
    H8A C8 H8C . . 109.5 ?
    H8A C8 H8B . . 109.5 ?
    H8B C8 H8C . . 109.5 ?
    H9A C9 H9C . . 109.5 ?
    H9A C9 H9B . . 109.5 ?
    H9B C9 H9C . . 109.5 ?
    N1 C7 C1 . . 179.12(16) ?
    O1 C8 H8C . . 109.5 ?
    O1 C8 H8B . . 109.5 ?
    O1 C8 H8A . . 109.5 ?
    O1 C2 C1 . . 115.77(13) ?
    O1 C2 C3 . . 125.57(14) ?
    O2 C9 H9C . . 109.5 ?
    O2 C9 H9B . . 109.5 ?
    O2 C9 H9A . . 109.5 ?
    O2 C5 C4 . . 125.03(13) ?
    O2 C5 C6 . . 115.55(13) ?
loop_
    _geom_hbond_atom_site_label_d
    _geom_hbond_atom_site_label_h
    _geom_hbond_atom_site_label_a
    _geom_hbond_site_symmetry_a
    _geom_hbond_distance_dh
    _geom_hbond_distance_ha
    _geom_hbond_distance_da
    _geom_hbond_angle_dha
    C8 H8B O1 3_876 0.98 2.65 3.428(2) 136
    C8 H8B N1 3_876 0.98 2.73 3.504(2) 136
    C9 H9B N1 2_755 0.98 2.71 3.640(2) 158
_shelxl_version_number         .2013
_iucr_refine_instructions_details
;
TITL BB_TT8 in P21/n #14
CELL 0.71073 3.91001 11.334742 17.843228 90 93.4003 90
ZERR 4 0.000153 0.000431 0.000593 0 0.0031 0
LATT 1
SYMM 0.5-X,0.5+Y,0.5-Z
SFAC C H N O
UNIT 36 36 4 8
L.S. 4 0 0
PLAN  20
TEMP -173
REM reset to P21/n #14
BOND $H
fmap 2 53
ACTA
OMIT -4 55
REM <HKL>D:/Daten/Uni/BB_TT8/BB_TT8.hkl</HKL>
WGHT    0.048000    0.110000
FVAR       8.93234
O2    4    0.761798    0.836936    0.137753    11.00000    0.02810    0.01956 =
         0.01744    0.00021   -0.00334    0.00000
O1    4    1.245620    0.992437    0.417883    11.00000    0.02581    0.01725 =
         0.01711   -0.00092   -0.00290    0.00272
C2    1    1.113652    0.963370    0.347984    11.00000    0.01613    0.01851 =
         0.01653    0.00116    0.00250   -0.00171
C5    1    0.872309    0.884352    0.205548    11.00000    0.01569    0.01763 =
         0.01647    0.00083    0.00200   -0.00285
C3    1    0.943449    1.039569    0.297908    11.00000    0.01840    0.01468 =
         0.02045   -0.00033    0.00263    0.00004
AFIX  43
H3    2    0.907703    1.119227    0.312037    11.00000   -1.20000
AFIX   0
C6    1    1.042548    0.806994    0.255379    11.00000    0.01689    0.01636 =
         0.02064   -0.00010    0.00415   -0.00070
AFIX  43
H6    2    1.078166    0.727426    0.241036    11.00000   -1.20000
AFIX   0
C7    1    1.331021    0.764012    0.377529    11.00000    0.02102    0.01744 =
         0.01963   -0.00181    0.00302   -0.00051
C1    1    1.160844    0.845799    0.326177    11.00000    0.01612    0.01623 =
         0.01885    0.00268    0.00383   -0.00016
C4    1    0.823831    1.000708    0.226933    11.00000    0.01776    0.01695 =
         0.01936    0.00391    0.00242    0.00084
AFIX  43
H4    2    0.708613    1.054104    0.193049    11.00000   -1.20000
AFIX   0
C9    1    0.594324    0.914757    0.083615    11.00000    0.02563    0.02291 =
         0.01893    0.00314   -0.00291   -0.00112
AFIX 137
H9A   2    0.531722    0.870818    0.037526    11.00000   -1.50000
H9B   2    0.749848    0.979295    0.072281    11.00000   -1.50000
H9C   2    0.387191    0.947231    0.104119    11.00000   -1.50000
AFIX   0
N1    3    1.464588    0.697503    0.418120    11.00000    0.03342    0.02120 =
         0.02429    0.00030   -0.00044    0.00455
C8    1    1.188878    1.110883    0.443233    11.00000    0.02595    0.01841 =
         0.01961   -0.00275   -0.00068    0.00124
AFIX 137
H8A   2    1.296294    1.166788    0.409941    11.00000   -1.50000
H8B   2    1.289548    1.120202    0.494506    11.00000   -1.50000
H8C   2    0.942124    1.126373    0.442525    11.00000   -1.50000
AFIX   0
HKLF 4
REM  BB_TT8 in P21/n #14
REM R1 =  0.0439 for    1374 Fo > 4sig(Fo)  and  0.0596 for all    1785 data
REM    111 parameters refined using      0 restraints
END
WGHT      0.0480      0.1127
REM Highest difference peak  0.205,  deepest hole -0.244,  1-sigma level  0.051
Q1    1   1.0903  0.9001  0.3406  11.00000  0.05    0.20
Q2    1   0.9698  1.0223  0.2575  11.00000  0.05    0.18
Q3    1   1.0035  0.8272  0.3004  11.00000  0.05    0.18
Q4    1   1.1882  0.8366  0.2880  11.00000  0.05    0.17
;
