# Supplementary material for: 2,5-Di­meth­oxy­benzo­nitrile
Source: Acta Crystallogr Sect E Struct Rep Online. 2013 Nov 23;69(Pt 12):o1808. doi: 10.1107/S1600536813031309 (PMC3885063; doi:10.1107/S1600536813031309)
Supplement: Supplementary file 2 [file e-69-o1808-Isup2.hkl]

#
# h,k,l, Fc-squared, Fo-squared, sigma(Fo-squared), status flag
#
data_I
_shelx_title ' BB_TT8 in P21/n 14'
_shelx_refln_list_code          4
_shelx_F_calc_maximum      116.45
_exptl_crystal_F_000       344.00
_reflns_d_resolution_high  0.7696

loop_
 _space_group_symop_operation_xyz
 'x, y, z'
 '-x+1/2, y+1/2, -z+1/2'
 '-x, -y, -z'
 'x-1/2, -y-1/2, z-1/2'

_cell_length_a     3.9100
_cell_length_b    11.3347
_cell_length_c    17.8432
_cell_angle_alpha  90.000
_cell_angle_beta   93.400
_cell_angle_gamma  90.000

_shelx_F_squared_multiplier     1.000

loop_
 _refln_index_h
 _refln_index_k
 _refln_index_l
 _refln_F_squared_calc
 _refln_F_squared_meas
 _refln_F_squared_sigma
 _refln_observed_status
   2   0   0        579.04        560.54        23.29 o
   4   0   0          6.23          3.37         3.00 o
   1   1   0       3093.41       2975.60        23.60 o
   2   1   0          3.25          2.95         1.14 o
   3   1   0        207.72        203.56         5.80 o
   4   1   0         76.96         88.28         8.71 o
   5   1   0          8.29         16.51         4.44 o
   0   2   0        906.49        847.44         8.89 o
   1   2   0       1005.78        935.17        16.89 o
   2   2   0        281.35        284.45         6.59 o
   3   2   0         51.94         49.88         5.47 o
   4   2   0         16.58         14.69         3.51 o
   5   2   0          0.59          2.10         2.22 o
   1   3   0        296.82        291.39        11.47 o
   2   3   0        214.51        224.96         9.46 o
   3   3   0         12.88         26.54         4.09 o
   4   3   0         24.94         28.65         4.95 o
   0   4   0         87.89         92.52         3.63 o
   1   4   0        133.36        127.87         8.97 o
   2   4   0          2.12          0.99         1.17 o
   3   4   0         20.34         14.13         6.70 o
   4   4   0         32.62         35.32         5.68 o
   1   5   0        863.43        860.66        22.13 o
   2   5   0         47.58         40.32         6.18 o
   3   5   0         96.59         87.60        14.49 o
   4   5   0         91.00         83.40         8.72 o
   0   6   0       1427.18       1595.31        17.49 o
   1   6   0        893.14        895.38        17.25 o
   2   6   0        320.75        328.87        18.01 o
   3   6   0         57.09         58.75         9.37 o
   4   6   0        121.44         96.80        13.94 o
   1   7   0         38.60         50.88         3.28 o
   2   7   0        506.74        493.59        23.11 o
   3   7   0        425.33        473.82        26.95 o
   4   7   0          7.19          5.99         2.95 o
   0   8   0        137.71        144.24         5.11 o
   1   8   0        148.01        149.48         6.11 o
   2   8   0        631.65        675.40        28.19 o
   3   8   0        226.08        214.18        18.85 o
   4   8   0         21.74         11.25         4.49 o
   1   9   0          1.17          1.51         0.81 o
   2   9   0          5.20          6.72         1.69 o
   3   9   0         12.21          9.55         4.56 o
   4   9   0          0.13         -1.57         3.15 o
   0  10   0        126.23        129.69        11.01 o
   1  10   0        111.51        117.69        10.07 o
   2  10   0          4.35          3.81         1.70 o
   3  10   0          0.03         -0.30         1.17 o
   1  11   0          1.63          2.05         2.16 o
   2  11   0         20.46         23.82         5.99 o
   3  11   0          6.72          5.42         2.54 o
   0  12   0         15.12         12.86         4.10 o
   1  12   0         38.58         28.85         6.24 o
   2  12   0        305.87        285.11        22.18 o
   1  13   0        316.01        341.87        22.91 o
   2  13   0          0.14          5.88         4.27 o
   0  14   0         32.25         42.42         8.00 o
   1  14   0         18.67         27.48         9.60 o
  -5   0   1          7.84          7.84         4.56 o
  -3   0   1         73.75         72.00         9.30 o
  -1   0   1        220.42        173.72         7.93 o
   1   0   1        153.51        119.17         3.62 o
   3   0   1         18.08         12.98         4.14 o
   5   0   1         20.78         22.41         7.46 o
  -5   1   1          0.22          1.50         2.87 o
  -4   1   1          0.15          1.20         1.06 o
  -3   1   1          4.58          3.78         1.53 o
  -2   1   1        192.70        177.39         8.13 o
  -1   1   1       1736.28       1662.55        18.46 o
   1   1   1        483.96        473.86        11.96 o
   2   1   1        396.13        416.70        12.62 o
   3   1   1         74.79         73.31         3.91 o
   4   1   1         18.55         14.28         3.66 o
   5   1   1          3.06         -0.82         2.80 o
  -5   2   1          0.88         -1.00         2.74 o
  -4   2   1         18.38         20.82         4.03 o
  -3   2   1        119.06        100.45         7.78 o
  -2   2   1         66.97         60.36         2.86 o
  -1   2   1       2727.91       2542.61        65.76 o
   0   2   1       3553.06       3292.24        20.10 o
   1   2   1        353.17        332.40         8.21 o
   2   2   1        224.53        249.30         6.51 o
   3   2   1        265.38        287.55        13.13 o
   4   2   1         59.55         59.51         7.13 o
   5   2   1          0.04          0.25         2.11 o
  -4   3   1         75.51         72.42         7.94 o
  -3   3   1         13.34          7.60         2.33 o
  -2   3   1         48.91         48.60         4.35 o
  -1   3   1         42.58         36.43         2.68 o
   0   3   1       1513.73       1536.32         9.68 o
   1   3   1          1.00          0.95         0.45 o
   2   3   1        190.43        195.08         6.30 o
   3   3   1        379.68        398.34        15.67 o
   4   3   1         46.21         43.38         6.17 o
  -4   4   1         57.48         56.83         9.57 o
  -3   4   1         26.16         23.33         2.38 o
  -2   4   1          0.88          2.66         1.15 o
  -1   4   1        921.71        874.05        25.30 o
   0   4   1        551.90        567.65         6.00 o
   1   4   1          9.88          7.67         1.43 o
   2   4   1        121.82        113.14         6.87 o
   3   4   1         57.17         60.04         6.15 o
   4   4   1         33.91         34.41         5.70 o
  -4   5   1        147.51        151.16        11.74 o
  -3   5   1        108.28        108.47         8.34 o
  -2   5   1         57.66         58.29         7.34 o
  -1   5   1        159.99        177.91         9.08 o
   0   5   1         19.14         17.52         1.17 o
   1   5   1        454.13        467.84        16.69 o
   2   5   1         25.35         21.85         4.63 o
   3   5   1          0.01          0.26         1.73 o
   4   5   1         26.35         19.57         4.36 o
  -4   6   1         19.15         16.14         5.74 o
  -3   6   1        145.42        148.28        14.53 o
  -2   6   1          9.26          7.08         2.58 o
  -1   6   1          3.83          2.43         0.70 o
   0   6   1         27.06         26.53         1.58 o
   1   6   1        119.91        105.77         4.20 o
   2   6   1        114.99        117.27        10.87 o
   3   6   1         48.40         66.89         9.95 o
   4   6   1          2.05         -1.13         6.21 o
  -4   7   1         23.08         19.34         6.27 o
  -3   7   1        112.91        106.16        12.76 o
  -2   7   1         43.60         48.24         7.03 o
  -1   7   1        348.36        382.59        12.20 o
   0   7   1        327.96        331.68         5.89 o
   1   7   1        130.67        123.71         8.29 o
   2   7   1         18.57         19.39         4.70 o
   3   7   1          7.84         10.59         4.31 o
   4   7   1          0.95         -1.49         2.41 o
  -4   8   1          4.12          0.82         1.60 o
  -3   8   1        168.52        167.46        16.54 o
  -2   8   1          6.76          6.29         2.34 o
  -1   8   1          2.05          2.74         0.84 o
   0   8   1         73.55         76.85         3.49 o
   1   8   1          6.02          4.96         1.10 o
   2   8   1        690.81        737.32        29.87 o
   3   8   1         34.43         33.23         7.41 o
   4   8   1         18.63         36.80         9.15 o
  -4   9   1          0.02         -6.55         4.24 o
  -3   9   1        115.70        117.87        14.23 o
  -2   9   1          5.49          5.55         1.58 o
  -1   9   1         56.87         58.19         4.23 o
   0   9   1        198.96        214.30         9.25 o
   1   9   1         57.90         60.59         3.98 o
   2   9   1        746.13        845.67        35.32 o
   3   9   1          3.97          3.75         3.23 o
  -3  10   1          4.19          3.20         1.61 o
  -2  10   1          1.28         -0.32         2.56 o
  -1  10   1          1.19          1.83         0.97 o
   0  10   1          6.05          4.39         1.38 o
   1  10   1         71.21         57.06         8.01 o
   2  10   1         13.82         11.55         2.10 o
   3  10   1         36.31         38.46         4.42 o
  -3  11   1         16.70         28.08         7.07 o
  -2  11   1         47.90         57.62         5.91 o
  -1  11   1         12.31         15.67         4.48 o
   0  11   1         71.51         72.93         6.13 o
   1  11   1         68.96         68.31         9.22 o
   2  11   1         11.14          7.09         3.40 o
   3  11   1         18.69         11.93         5.62 o
  -2  12   1         32.15         30.10         6.85 o
  -1  12   1         16.03         15.32         4.77 o
   0  12   1          0.49          0.53         0.98 o
   1  12   1          2.53          1.09         2.17 o
   2  12   1         10.68         10.17         4.40 o
  -2  13   1          0.69         -0.69         2.73 o
  -1  13   1         28.81         33.68         7.15 o
   0  13   1          0.03         -1.05         1.10 o
   1  13   1         32.58         39.95         7.97 o
   2  13   1          2.94          3.08         3.00 o
  -1  14   1          2.41          2.00         1.72 o
   0  14   1         67.05         64.55         7.02 o
   1  14   1          5.61          9.66         2.82 o
  -4   0   2        361.30        380.56        25.47 o
  -2   0   2        334.12        341.35        15.91 o
   2   0   2         25.85         22.47         2.29 o
   4   0   2          9.49         15.56         5.74 o
  -5   1   2         34.74         36.46        12.26 o
  -4   1   2         41.97         46.49         6.28 o
  -3   1   2        217.24        227.22        11.57 o
  -2   1   2         19.79         18.54         2.71 o
  -1   1   2      13560.29      12501.10        47.84 o
   1   1   2       1127.93       1103.93        10.94 o
   2   1   2        521.92        521.34        33.14 o
   3   1   2          3.27          3.43         1.02 o
   4   1   2          1.90          1.12         1.43 o
   5   1   2          0.00          0.56         2.27 o
  -5   2   2         40.85         37.62         6.45 o
  -4   2   2         91.73         88.94         8.72 o
  -3   2   2          7.89          6.79         1.44 o
  -2   2   2        449.92        477.19        16.96 o
  -1   2   2         31.05         25.05         1.78 o
   0   2   2         33.70         34.05         2.42 o
   1   2   2       1234.80       1209.17        15.81 o
   2   2   2         47.53         54.12         3.20 o
   3   2   2         73.17         68.18         6.50 o
   4   2   2          0.11         -0.85         1.96 o
  -4   3   2         29.67         26.45        10.79 o
  -3   3   2          2.74          3.35         1.40 o
  -2   3   2          1.25          2.23         1.06 o
  -1   3   2         73.24         78.60         3.86 o
   0   3   2       3093.88       2788.33        37.41 o
   1   3   2        221.49        219.91         5.72 o
   2   3   2         86.41         87.85         4.35 o
   3   3   2         24.69         21.92         3.76 o
   4   3   2          3.44          2.84         1.94 o
  -4   4   2         53.69         51.97         6.80 o
  -3   4   2         37.72         37.17         3.50 o
  -2   4   2         24.03         16.58         3.82 o
  -1   4   2         80.39         86.83         5.30 o
   0   4   2        114.96        108.76         5.37 o
   1   4   2         13.23         16.09         2.03 o
   2   4   2        227.80        227.62         9.76 o
   3   4   2         58.48         60.79         6.18 o
   4   4   2         56.82         63.40         7.47 o
  -4   5   2         12.97         14.43         3.78 o
  -3   5   2        322.11        326.20        20.75 o
  -2   5   2        458.60        457.44        20.17 o
  -1   5   2        385.81        425.62         8.94 o
   0   5   2        787.33        800.71        14.53 o
   1   5   2        152.13        137.60         9.25 o
   2   5   2        241.97        231.08        14.99 o
   3   5   2        137.59        133.24         9.32 o
   4   5   2         39.33         37.05         6.20 o
  -4   6   2         72.43         79.58        12.57 o
  -3   6   2        224.78        228.25        17.73 o
  -2   6   2        219.02        226.69        14.77 o
  -1   6   2        100.13        101.80         5.43 o
   0   6   2        280.38        339.85         9.93 o
   1   6   2        238.95        239.44        13.00 o
   2   6   2        205.14        204.00        14.52 o
   3   6   2        159.01        160.39        15.50 o
   4   6   2          2.90          4.17         2.47 o
  -4   7   2        261.25        252.53        22.93 o
  -3   7   2        294.25        317.28        21.71 o
  -2   7   2         49.65         48.39         7.02 o
  -1   7   2        582.78        623.30        12.42 o
   0   7   2        163.08        172.83         7.89 o
   1   7   2        294.57        285.44         6.91 o
   2   7   2        387.96        379.95        20.68 o
   3   7   2          1.51          1.29         1.31 o
   4   7   2          3.49          6.09         3.32 o
  -4   8   2         25.52         20.92         6.80 o
  -3   8   2        321.04        311.60        22.27 o
  -2   8   2         24.21         19.47         2.60 o
  -1   8   2          0.17          0.26         0.40 o
   0   8   2         14.27         13.05         2.17 o
   1   8   2          1.51          1.46         0.86 o
   2   8   2         23.48         20.76         5.09 o
   3   8   2         56.89         73.62        11.32 o
   4   8   2         90.38         81.43        13.60 o
  -4   9   2         29.14         27.46         7.96 o
  -3   9   2          9.46          7.43         2.14 o
  -2   9   2        113.55        118.06         6.79 o
  -1   9   2         11.17          8.92         1.74 o
   0   9   2         65.34         55.40         4.73 o
   1   9   2         48.12         56.90         3.61 o
   2   9   2         31.61         31.80         3.19 o
   3   9   2         14.64         13.41         5.31 o
  -3  10   2         34.26         33.43         7.26 o
  -2  10   2          0.02         -0.39         2.46 o
  -1  10   2         30.68         32.26         3.48 o
   0  10   2         58.45         55.81         5.21 o
   1  10   2         81.27         77.74         9.46 o
   2  10   2         21.36         20.86         2.69 o
   3  10   2          0.81         -2.55         2.84 o
  -3  11   2         28.61         34.44         4.44 o
  -2  11   2          0.02         -0.45         2.53 o
  -1  11   2         13.08         10.11         3.28 o
   0  11   2         14.48         15.55         2.91 o
   1  11   2         10.87         12.72         4.21 o
   2  11   2          2.94          0.62         1.54 o
   3  11   2          3.59          6.29         4.26 o
  -2  12   2        102.83        104.52        13.16 o
  -1  12   2          4.63          2.37         1.74 o
   0  12   2         19.34         16.06         3.10 o
   1  12   2          8.38          7.06         3.25 o
   2  12   2          1.78         -0.39         3.73 o
  -2  13   2          0.14         -0.22         2.60 o
  -1  13   2         45.06         45.02         8.18 o
   0  13   2          5.75          2.67         1.77 o
   1  13   2        198.49        199.86        17.92 o
   2  13   2          1.05          2.08         1.74 o
  -1  14   2          1.31          0.64         1.62 o
   0  14   2          8.24          7.78         2.65 o
   1  14   2          0.31         -0.10         1.49 o
  -5   0   3         96.40         91.63        14.67 o
  -3   0   3          0.19          2.48         2.28 o
  -1   0   3       4781.22       4504.21        22.05 o
   1   0   3       1550.68       1478.73        23.80 o
   3   0   3        180.52        185.26         8.33 o
  -5   1   3          3.39          2.62         2.96 o
  -4   1   3         35.85         39.39         5.79 o
  -3   1   3          5.59          9.44         2.56 o
  -2   1   3       2254.41       2247.92        28.84 o
  -1   1   3      11873.64      11074.85        60.30 o
   0   1   3         21.99         20.96         0.99 o
   1   1   3          4.83          4.41         0.73 o
   2   1   3         77.00         72.23         5.31 o
   3   1   3          2.33          1.99         0.89 o
   4   1   3         10.77          9.90         3.90 o
  -5   2   3          2.94         -0.49         2.47 o
  -4   2   3         12.28          8.57         2.83 o
  -3   2   3         72.74         69.53         6.42 o
  -2   2   3       1215.93       1234.31        21.63 o
  -1   2   3       2922.90       2794.18        21.82 o
   0   2   3        180.38        183.46         6.27 o
   1   2   3        300.14        304.56         5.52 o
   2   2   3        322.02        349.53        11.39 o
   3   2   3         60.02         53.51         5.71 o
   4   2   3         11.12         13.98         3.53 o
  -4   3   3          0.74          3.34         1.76 o
  -3   3   3          0.93          9.29         2.43 o
  -2   3   3         36.74         44.48         4.20 o
  -1   3   3         80.63         68.71         7.11 o
   0   3   3        524.12        509.36         8.30 o
   1   3   3        423.66        436.25        11.19 o
   2   3   3        126.40        130.82         7.29 o
   3   3   3        238.84        269.43        13.01 o
   4   3   3         16.40         16.51         4.05 o
  -4   4   3         11.75         17.48         5.83 o
  -3   4   3          2.81          2.57         0.87 o
  -2   4   3        294.14        300.37        15.60 o
  -1   4   3       1578.35       1634.92        16.04 o
   0   4   3       1874.41       1950.91        39.34 o
   1   4   3        498.62        500.03        20.73 o
   2   4   3       1019.73       1059.92        42.09 o
   3   4   3         98.07         97.83        11.12 o
   4   4   3         33.94         31.54         5.23 o
  -4   5   3         52.34         53.43         6.94 o
  -3   5   3         64.23         55.67         8.59 o
  -2   5   3         27.74         20.40         4.18 o
  -1   5   3        407.54        449.67         7.71 o
   0   5   3        242.26        281.84         9.36 o
   1   5   3         56.58         49.54         5.56 o
   2   5   3        147.78        140.07         7.86 o
   3   5   3        210.80        186.96        11.10 o
   4   5   3         16.36         14.17         4.81 o
  -4   6   3        214.99        204.77        19.90 o
  -3   6   3         33.08         35.70         7.09 o
  -2   6   3        208.05        187.96        13.34 o
  -1   6   3        250.76        258.00         7.66 o
   1   6   3          0.03          0.93         1.11 o
   2   6   3        273.72        268.57        16.94 o
   3   6   3         44.08         41.78         5.45 o
   4   6   3          3.65          1.48         2.65 o
  -4   7   3         69.26         65.75        11.70 o
  -3   7   3        288.58        295.02        20.69 o
  -2   7   3         60.16         61.88         5.70 o
  -1   7   3          1.01          0.94         1.24 o
   0   7   3        111.87         88.30         6.68 o
   1   7   3        139.39        129.23         4.30 o
   2   7   3          2.89          6.10         2.93 o
   3   7   3        121.75        123.39        14.15 o
   4   7   3         16.94         15.18         4.56 o
  -4   8   3         33.56         43.28         9.83 o
  -3   8   3          1.83         -0.56         1.59 o
  -2   8   3        230.44        259.47        13.13 o
  -1   8   3        230.58        225.82         8.28 o
   0   8   3        297.04        290.24         9.91 o
   1   8   3       1316.56       1314.02        14.75 o
   2   8   3         93.14         85.89        10.47 o
   3   8   3        128.49        133.50        15.46 o
   4   8   3         26.75         30.31         8.64 o
  -3   9   3          5.08          6.19         2.75 o
  -2   9   3         21.90         23.99         3.11 o
  -1   9   3         32.69         35.26         2.48 o
   0   9   3         83.67         74.18         5.41 o
   1   9   3        867.83        926.96        38.24 o
   2   9   3        146.97        156.50         6.88 o
   3   9   3        150.19        147.20        16.76 o
  -3  10   3         16.01         25.53         8.04 o
  -2  10   3          8.16          9.63         3.38 o
  -1  10   3         10.17         13.22         2.34 o
   0  10   3          3.14          7.27         1.95 o
   1  10   3        490.64        499.47        24.41 o
   2  10   3         45.91         43.19         8.16 o
   3  10   3        286.05        318.14        25.36 o
  -3  11   3         73.03         86.10         7.16 o
  -2  11   3         53.68         57.86         5.40 o
  -1  11   3         10.20         12.64         3.84 o
   0  11   3        222.86        203.29        11.05 o
   1  11   3         99.19         87.23        10.78 o
   2  11   3         13.76         18.93         5.48 o
   3  11   3         23.17         29.52         8.14 o
  -2  12   3         53.72         56.92         9.64 o
  -1  12   3         25.41         24.72         5.80 o
   0  12   3        121.29        121.16         8.46 o
   1  12   3         19.70         14.71         5.10 o
   2  12   3          0.04         -0.23         2.11 o
  -2  13   3         58.98         75.03        11.36 o
  -1  13   3         22.52         25.86         6.07 o
   0  13   3          1.38          0.23         1.58 o
   1  13   3         16.73         23.26         4.09 o
   2  13   3          0.19          6.12         4.30 o
  -1  14   3          5.88          4.40         3.58 o
   0  14   3        345.08        401.67        36.20 o
   1  14   3          6.61          7.87         2.51 o
  -4   0   4          1.30          1.45         2.86 o
  -2   0   4       2890.80       2986.18        46.75 o
   0   0   4       1960.47       1899.12        27.39 o
   2   0   4          0.72          1.84         0.80 o
   4   0   4          1.13          4.43         3.08 o
  -5   1   4         62.41         66.18         8.60 o
  -4   1   4         29.90         30.03         5.00 o
  -3   1   4         25.04         22.43         3.59 o
  -2   1   4        386.35        392.97        12.07 o
  -1   1   4          4.63          5.71         0.62 o
   0   1   4          0.78          0.26         0.28 o
   1   1   4        464.02        432.10         6.51 o
   2   1   4          1.96          1.00         0.60 o
   3   1   4         62.83         56.95         4.14 o
   4   1   4          8.49          7.83         2.42 o
  -4   2   4         17.02         18.08         4.04 o
  -3   2   4         34.75         29.28         4.13 o
  -2   2   4        195.44        202.91        13.75 o
  -1   2   4        791.40        787.14        21.38 o
   0   2   4        197.78        220.54         2.98 o
   1   2   4        129.62        133.82         3.75 o
   2   2   4        103.34        112.04         6.66 o
   3   2   4        126.27        118.27         8.61 o
   4   2   4          8.80          9.47         3.10 o
  -4   3   4          4.07          3.49         2.12 o
  -3   3   4         13.06         11.68         2.64 o
  -2   3   4        384.51        379.79        29.72 o
  -1   3   4        794.58        804.00        11.73 o
   0   3   4        668.83        647.73        13.71 o
   1   3   4        611.92        656.97         8.68 o
   2   3   4        447.15        478.21        18.65 o
   3   3   4         28.66         21.78         3.72 o
   4   3   4          0.18         -0.41         1.93 o
  -4   4   4          2.00          2.94         1.88 o
  -3   4   4          6.30          7.53         2.30 o
  -2   4   4         40.14         41.10         5.65 o
  -1   4   4        144.28        148.51         4.23 o
   0   4   4         31.98         35.82         2.53 o
   1   4   4        483.84        540.99        12.01 o
   2   4   4         53.53         55.42         4.85 o
   3   4   4         22.37         19.74         3.94 o
   4   4   4         57.91         48.68         6.65 o
  -4   5   4          1.11          5.16         3.32 o
  -3   5   4         50.02         57.00         8.61 o
  -2   5   4          9.81         12.42         3.30 o
  -1   5   4         12.89         11.77         1.29 o
   1   5   4          7.58          4.20         1.17 o
   2   5   4          6.01          3.55         1.35 o
   3   5   4         58.59         54.10         6.52 o
   4   5   4         45.69         34.52         5.77 o
  -4   6   4        164.05        164.70        17.89 o
  -3   6   4         81.73         94.32        11.45 o
  -2   6   4        317.44        347.70        17.82 o
  -1   6   4         52.10         41.34         3.16 o
   0   6   4         31.05         27.36         3.27 o
   1   6   4        142.58        148.63        10.60 o
   2   6   4         42.30         47.76         7.37 o
   3   6   4          1.19         -2.19         1.94 o
   4   6   4          0.03          1.53         3.68 o
  -4   7   4        230.76        202.61        20.02 o
  -3   7   4         48.31         52.78         8.78 o
  -2   7   4          3.79          5.46         1.59 o
  -1   7   4          4.43          3.61         1.01 o
   0   7   4        169.06        161.17         6.79 o
   1   7   4         37.72         32.26         1.98 o
   2   7   4          0.93          1.12         1.36 o
   3   7   4         50.49         49.96         9.10 o
   4   7   4          7.93          1.61         2.73 o
  -4   8   4         27.97         32.60         8.33 o
  -3   8   4          8.68          8.49         3.98 o
  -2   8   4          1.43          0.40         0.89 o
  -1   8   4          0.42         -0.15         0.54 o
   0   8   4          6.46          8.47         1.81 o
   1   8   4        183.90        183.48         8.35 o
   2   8   4         10.74         13.99         4.46 o
   3   8   4        161.76        163.69        16.98 o
   4   8   4          5.41         -4.33         5.25 o
  -3   9   4          7.61          7.77         2.13 o
  -2   9   4          9.68          9.05         3.49 o
  -1   9   4         43.57         42.29         2.90 o
   0   9   4          4.25          3.79         1.31 o
   1   9   4        345.51        345.26        19.21 o
   2   9   4          0.79         -1.10         2.41 o
   3   9   4        433.06        441.82        29.14 o
  -3  10   4          0.05         -0.39         1.01 o
  -2  10   4         13.17         14.74         2.65 o
  -1  10   4        207.52        214.82        17.91 o
   0  10   4        236.64        231.02        10.22 o
   1  10   4        224.36        222.88        16.40 o
   2  10   4         57.30         55.87         9.47 o
   3  10   4          4.26          6.11         4.54 o
  -3  11   4          1.05          0.74         1.03 o
  -2  11   4          3.79          1.80         1.10 o
  -1  11   4          1.12          1.66         1.60 o
   0  11   4        102.76         99.27         7.14 o
   1  11   4        107.13        105.49        12.10 o
   2  11   4         37.44         37.96         8.18 o
   3  11   4         10.92         19.72         6.83 o
  -2  12   4         65.33         82.09         6.83 o
  -1  12   4         36.07         33.11         6.22 o
   0  12   4         88.84        102.64         8.27 o
   1  12   4         11.43         15.48         4.74 o
   2  12   4          0.44         -7.15         3.91 o
  -2  13   4         19.58         24.52         6.08 o
  -1  13   4          1.84          5.47         3.21 o
   0  13   4          2.56          2.06         2.50 o
   1  13   4          0.13          0.37         1.88 o
   2  13   4         17.31         14.63         5.63 o
  -1  14   4         21.53         24.86        10.13 o
   0  14   4          0.23          1.54         1.50 o
   1  14   4         11.50         17.50        10.34 o
  -5   0   5        105.84        105.10        15.45 o
  -3   0   5        636.69        644.45        27.42 o
  -1   0   5         73.21         80.61         3.02 o
   1   0   5        630.85        646.42        11.39 o
   3   0   5         51.37         47.74         7.74 o
  -5   1   5         14.30         20.76         4.83 o
  -4   1   5         12.23         11.25         2.91 o
  -3   1   5         87.04         77.09         6.66 o
  -2   1   5       1102.94       1152.29        20.57 o
  -1   1   5        128.01        121.24         3.58 o
   0   1   5          5.84          8.59         0.80 o
   1   1   5          0.54          0.49         0.29 o
   2   1   5        318.85        300.19         8.37 o
   3   1   5          8.74          8.02         2.34 o
   4   1   5          0.28         -0.66         3.72 o
  -4   2   5          0.55          2.82         2.34 o
  -3   2   5        512.75        509.64        35.90 o
  -2   2   5       2015.36       1962.64        31.75 o
  -1   2   5         56.45         55.76         3.52 o
   0   2   5       1664.27       1627.07         9.24 o
   1   2   5        770.11        833.88         9.49 o
   2   2   5          0.06         -0.05         0.50 o
   3   2   5          1.72         -1.73         3.33 o
   4   2   5          0.68          2.79         1.76 o
  -4   3   5         24.32         26.75         5.13 o
  -3   3   5        236.73        227.89         6.06 o
  -2   3   5       1085.45       1059.54        28.30 o
  -1   3   5         92.96         94.06         3.90 o
   0   3   5       1246.51       1245.92         8.88 o
   1   3   5       1124.75       1191.88        13.23 o
   2   3   5          1.73          0.89         0.77 o
   3   3   5         18.78         16.10         6.56 o
   4   3   5         77.82         79.85         8.53 o
  -4   4   5        130.45        140.50        11.10 o
  -3   4   5         11.42         11.45         4.04 o
  -2   4   5         17.17         18.94         3.84 o
  -1   4   5       1124.35       1164.17        11.81 o
   0   4   5        208.25        217.02         5.26 o
   1   4   5          3.06          2.46         0.83 o
   2   4   5        501.22        547.75        15.34 o
   3   4   5         15.49         18.65         3.60 o
   4   4   5         22.55         29.08         5.19 o
  -4   5   5         86.19         82.30        12.23 o
  -3   5   5         39.25         34.60         6.72 o
  -2   5   5        542.26        565.79        21.57 o
  -1   5   5        157.48        186.65         4.99 o
   0   5   5          6.13          4.71         0.93 o
   1   5   5        136.09        142.64         6.69 o
   2   5   5        105.95        102.42         6.79 o
   3   5   5         50.11         53.61         6.07 o
   4   5   5         32.65         36.88         5.95 o
  -4   6   5         90.40        105.08        14.05 o
  -3   6   5         31.74         25.92         6.15 o
  -2   6   5        138.23        147.29        20.39 o
  -1   6   5          0.54          0.89         0.64 o
   0   6   5          2.63          2.77         1.07 o
   1   6   5        468.76        446.77        18.74 o
   2   6   5          3.46         -0.67         1.20 o
   3   6   5          3.83          4.22         1.44 o
   4   6   5          8.25          4.39         2.24 o
  -4   7   5         10.28          6.76         3.37 o
  -3   7   5        127.53        113.74        12.78 o
  -2   7   5         88.44         92.28         5.87 o
  -1   7   5         32.71         19.22         2.37 o
   0   7   5        415.93        414.65        14.67 o
   1   7   5          0.58          0.12         0.43 o
   2   7   5        196.05        205.42        15.88 o
   3   7   5          0.24          7.55         4.31 o
   4   7   5          1.90          5.33         3.37 o
  -4   8   5         47.90         41.91         9.45 o
  -3   8   5         27.73         26.49         4.49 o
  -2   8   5          0.51          0.50         0.90 o
  -1   8   5         63.55         66.39         4.67 o
   0   8   5        197.99        186.36         7.83 o
   1   8   5        179.93        154.72        12.46 o
   2   8   5         15.11          7.84         3.32 o
   3   8   5         16.34         11.56         4.86 o
   4   8   5          0.21          1.48         2.73 o
  -3   9   5        114.39        119.81         8.17 o
  -2   9   5         24.33         21.57         3.11 o
  -1   9   5          7.31          7.90         3.15 o
   0   9   5        810.48        803.11        17.60 o
   1   9   5         39.02         36.92         6.48 o
   2   9   5        253.62        247.67        19.03 o
   3   9   5        104.42        104.68        14.32 o
  -3  10   5         36.85         32.82         5.02 o
  -2  10   5          0.22         -0.04         2.02 o
  -1  10   5        208.77        202.59        12.24 o
   0  10   5         27.35         37.28         4.09 o
   1  10   5          0.61          0.29         1.26 o
   2  10   5        110.45        111.66        13.38 o
   3  10   5        235.67        299.29        24.77 o
  -3  11   5         26.68         31.03         4.85 o
  -2  11   5          0.83         -0.63         1.14 o
  -1  11   5          8.88          2.17         1.19 o
   0  11   5         14.92          8.85         2.26 o
   1  11   5         16.66         14.94         4.66 o
   2  11   5         74.64         77.11        11.67 o
   3  11   5          3.84         60.32        11.37 o
  -2  12   5          4.13          5.45         1.58 o
  -1  12   5         55.47         52.50         7.76 o
   0  12   5         36.28         30.45         4.23 o
   1  12   5         28.21         30.87         7.10 o
   2  12   5          0.24         -0.96         1.99 o
  -2  13   5          0.00          5.56         3.38 o
  -1  13   5         34.68         39.20         7.13 o
   0  13   5         35.47         25.77         4.10 o
   1  13   5         17.23         17.72         3.72 o
   2  13   5         12.32          6.66         3.49 o
  -1  14   5          0.14         -1.32         2.25 o
   0  14   5         35.96         38.42         5.40 o
   1  14   5         32.06         34.45         4.98 o
  -4   0   6         17.62         24.07         6.39 o
  -2   0   6        457.47        462.38        18.34 o
   0   0   6       2818.10       2775.14        33.97 o
   2   0   6         53.65         44.35         6.04 o
   4   0   6        544.08        591.17        32.93 o
  -4   1   6          5.90          5.76         3.14 o
  -3   1   6          0.01          3.24         8.15 o
  -2   1   6          0.28          0.79         0.58 o
  -1   1   6          0.05          0.19         0.25 o
   0   1   6        299.40        287.71         3.08 o
   1   1   6        342.00        378.33         6.28 o
   2   1   6         85.32         84.38         5.87 o
   3   1   6         44.61         45.24         3.90 o
   4   1   6        180.39        192.06        13.18 o
  -4   2   6          5.68          1.63         1.59 o
  -3   2   6        206.51        184.07        10.43 o
  -2   2   6       1909.76       1922.71        17.66 o
  -1   2   6          0.40          0.34         0.26 o
   0   2   6         63.49         58.12         2.37 o
   1   2   6        789.91        858.32        10.99 o
   2   2   6        556.38        562.30        15.22 o
   3   2   6         18.47         15.93         2.42 o
   4   2   6         60.16         57.80         5.93 o
  -4   3   6          0.26          0.98         1.43 o
  -3   3   6        951.64        956.82        24.25 o
  -2   3   6         24.59         22.98         4.10 o
  -1   3   6         44.30         45.98         2.67 o
   1   3   6        802.07        821.83        10.96 o
   2   3   6         63.37         67.85         5.38 o
   3   3   6          0.17          1.06         1.56 o
   4   3   6         25.08         31.22         3.78 o
  -4   4   6          0.17          4.87         2.86 o
  -3   4   6        124.79        116.11        12.00 o
  -2   4   6        500.37        503.47        19.72 o
  -1   4   6        173.21        205.53         4.93 o
   0   4   6        904.30        977.01        13.74 o
   1   4   6        755.34        789.46        14.60 o
   2   4   6        139.92        147.25        13.22 o
   3   4   6          1.80          0.25         1.25 o
   4   4   6        136.51        152.66         8.32 o
  -4   5   6          9.96          3.07         2.62 o
  -3   5   6         21.36         30.38         6.06 o
  -2   5   6         11.66          4.13         1.93 o
  -1   5   6         53.82         48.17         2.50 o
   0   5   6        720.56        763.85        20.33 o
   1   5   6       1258.41       1330.95        19.96 o
   2   5   6         60.38         57.14         5.06 o
   3   5   6         57.61         50.62         5.92 o
   4   5   6         32.76         27.80         5.10 o
  -4   6   6         92.66         88.92        12.95 o
  -3   6   6          6.19          4.14         2.52 o
  -2   6   6         40.73         40.51         3.79 o
  -1   6   6          7.66          5.67         1.19 o
   0   6   6          7.58         10.77         2.20 o
   1   6   6          7.33          5.20         2.34 o
   2   6   6          7.23          2.37         1.92 o
   3   6   6        177.19        174.02        10.97 o
   4   6   6         39.73         41.82         6.24 o
  -4   7   6          4.10         10.04         4.34 o
  -3   7   6          1.16         -4.80         2.81 o
  -2   7   6         57.45         56.21         4.67 o
  -1   7   6          1.30          0.88         1.36 o
   0   7   6        440.48        437.48        18.92 o
   1   7   6        118.02        106.43         2.88 o
   2   7   6        487.85        493.62        25.09 o
   3   7   6         60.06         66.82        10.75 o
   4   7   6         18.70         28.04         8.09 o
  -4   8   6         31.27         32.50         8.06 o
  -3   8   6          1.55          1.14         1.79 o
  -2   8   6         24.22         26.84         5.06 o
  -1   8   6         65.75         62.54         4.60 o
   0   8   6         10.71         10.40         3.46 o
   1   8   6          6.05          5.60         2.17 o
   2   8   6       1173.00       1200.85        40.60 o
   3   8   6         76.37         73.16        11.79 o
  -3   9   6         60.46         58.70         8.83 o
  -2   9   6         37.98         35.01         4.01 o
  -1   9   6        537.47        500.12        13.90 o
   0   9   6        148.51        159.03         7.74 o
   1   9   6         79.09         77.35         9.56 o
   2   9   6        220.26        214.28        17.90 o
   3   9   6         48.52         57.81        10.96 o
  -3  10   6          3.80          6.99         2.09 o
  -2  10   6         38.45         41.85         4.62 o
  -1  10   6         63.88         78.09         5.83 o
   0  10   6       1217.68       1233.11        23.29 o
   1  10   6         38.09         34.16         6.74 o
   2  10   6        114.78        122.25        14.29 o
   3  10   6          1.17          1.03         2.75 o
  -3  11   6          4.13          5.89         2.04 o
  -2  11   6         24.41         28.60         4.02 o
  -1  11   6        253.86        256.75        11.17 o
   0  11   6        228.83        245.08        11.10 o
   1  11   6          0.01         -1.17         1.68 o
   2  11   6         18.60         18.78         5.97 o
   3  11   6         26.20         55.34        11.26 o
  -2  12   6          2.01          0.62         2.12 o
  -1  12   6         62.97         49.07         7.44 o
   0  12   6         32.77         29.61         5.29 o
   1  12   6          7.49          6.78         3.46 o
   2  12   6         56.08         76.42        12.38 o
  -2  13   6          4.57          4.75         3.09 o
  -1  13   6        146.59        148.51        10.45 o
   0  13   6          0.08          0.20         1.32 o
   1  13   6          4.34          7.08         2.40 o
   0  14   6         40.50         45.68         8.90 o
  -3   0   7         12.59          9.40         3.35 o
  -1   0   7          8.48         11.24         1.52 o
   1   0   7         13.44         14.53         3.13 o
   3   0   7         36.61         42.04         7.45 o
  -4   1   7         35.56         36.50         5.54 o
  -3   1   7        736.11        750.81        20.82 o
  -2   1   7         79.09         73.23         5.80 o
  -1   1   7        411.13        415.63         7.09 o
   0   1   7          4.84          7.45         0.66 o
   1   1   7        176.01        192.37         4.54 o
   2   1   7        315.89        318.03        11.58 o
   3   1   7         28.96         23.37         2.94 o
   4   1   7        675.25        730.45        18.21 o
  -4   2   7        122.06        118.23        10.01 o
  -3   2   7        501.83        514.31        17.39 o
  -2   2   7          0.06         -0.13         0.43 o
  -1   2   7        119.38        117.86         3.64 o
   0   2   7         89.09         81.19         2.65 o
   1   2   7          0.81          0.02         0.30 o
   2   2   7          5.65          4.91         1.48 o
   3   2   7         29.40         27.78         3.90 o
   4   2   7          0.04          1.25         1.02 o
  -4   3   7         71.20         73.06         8.63 o
  -3   3   7         16.88         17.38         4.70 o
  -2   3   7        187.33        189.34         7.21 o
  -1   3   7         32.92         36.69         2.33 o
   0   3   7          2.13          3.51         1.22 o
   1   3   7         89.90        105.23         3.92 o
   2   3   7        140.74        144.71        14.76 o
   3   3   7         58.09         51.63         5.86 o
   4   3   7         16.23         14.17         2.52 o
  -4   4   7         21.19         20.51         6.03 o
  -3   4   7         41.00         46.40         7.47 o
  -2   4   7        103.22         93.38         8.43 o
  -1   4   7        543.50        530.60        11.43 o
   0   4   7         82.81         80.08         2.12 o
   1   4   7        195.13        208.41         5.73 o
   2   4   7         61.00         62.26         5.23 o
   3   4   7          0.54          0.62         2.10 o
   4   4   7          1.38          1.19         1.21 o
  -4   5   7         17.03         17.49         5.42 o
  -3   5   7         53.64         53.44         8.17 o
  -2   5   7          6.99          5.06         1.39 o
  -1   5   7         65.44         52.28         2.60 o
   0   5   7         46.01         65.27         2.39 o
   1   5   7        134.30        148.96         6.70 o
   2   5   7        119.04        115.99         7.27 o
   3   5   7         77.89         69.30         6.90 o
   4   5   7         39.98         37.09         5.87 o
  -4   6   7          0.54         -0.98         2.77 o
  -3   6   7         25.35         23.05         5.57 o
  -2   6   7         15.16         13.39         2.64 o
  -1   6   7         26.32         22.60         2.42 o
   0   6   7         93.18         84.90         4.88 o
   1   6   7        294.26        282.00         9.74 o
   2   6   7          0.74          0.13         1.20 o
   3   6   7         67.76         76.53         8.34 o
   4   6   7          0.50         -0.56         2.10 o
  -4   7   7         45.54         42.73         8.89 o
  -3   7   7          4.38          3.67         1.46 o
  -2   7   7          5.27          6.30         3.10 o
  -1   7   7          0.00         -0.42         1.38 o
   0   7   7        344.16        350.75        17.80 o
   1   7   7         80.11         82.75         2.52 o
   2   7   7        187.41        217.03        16.72 o
   3   7   7         23.65         15.58         5.33 o
   4   7   7         38.06         28.42         8.30 o
  -4   8   7         85.33         88.63         8.09 o
  -3   8   7         38.68         45.22         5.03 o
  -2   8   7          0.02         -0.05         0.71 o
  -1   8   7         10.16          9.88         1.85 o
   0   8   7         86.17         92.27         5.36 o
   1   8   7          0.04          2.23         2.17 o
   2   8   7         34.45         35.72         7.11 o
   3   8   7          0.42         -0.85         2.59 o
  -3   9   7          0.75          1.01         1.00 o
  -2   9   7          0.26         -0.30         0.73 o
  -1   9   7         72.96         73.29         5.36 o
   0   9   7        104.99        105.83         6.26 o
   1   9   7          6.01          3.85         2.45 o
   2   9   7          1.79         -0.83         1.61 o
   3   9   7        106.29        119.54        15.68 o
  -3  10   7          5.36          3.55         2.88 o
  -2  10   7          0.26          0.35         1.56 o
  -1  10   7         64.28         59.52         5.22 o
   0  10   7          0.89         -0.35         1.03 o
   1  10   7          8.49         14.67         4.72 o
   2  10   7         80.96         81.12        11.65 o
   3  10   7          0.10          2.76         3.38 o
  -3  11   7         27.12         27.03         4.33 o
  -2  11   7        160.20        157.82         9.47 o
  -1  11   7        215.67        216.40        10.32 o
   0  11   7          2.46          1.09         1.06 o
   1  11   7         17.57         19.50         5.26 o
   2  11   7         16.38         22.46         6.62 o
  -2  12   7          0.26          0.52         0.98 o
  -1  12   7         49.66         61.28         8.13 o
   0  12   7         22.66         22.64         3.56 o
   1  12   7          1.26          0.95         1.24 o
   2  12   7          0.02         -1.52         3.19 o
  -1  13   7          5.14          4.94         3.29 o
   0  13   7          1.36          0.70         3.31 o
   1  13   7          0.23          3.20         3.05 o
   0  14   7          0.14         -0.06         3.00 o
  -4   0   8          9.14          1.49         2.48 o
  -2   0   8        321.57        313.19        15.15 o
   0   0   8        378.51        389.98         6.26 o
   2   0   8         89.36         76.50         5.57 o
   4   0   8        107.73        118.92        14.82 o
  -4   1   8          4.31          7.97         3.75 o
  -3   1   8         19.66         20.35         3.51 o
  -2   1   8          9.99         10.33         1.31 o
  -1   1   8          4.90          3.35         0.59 o
   0   1   8         32.11         24.27         1.21 o
   1   1   8        439.76        459.45         8.20 o
   2   1   8          5.65          5.29         1.05 o
   3   1   8        100.62        106.19         5.33 o
   4   1   8        267.04        307.04        12.16 o
  -4   2   8        188.35        183.00        12.40 o
  -3   2   8          6.00          5.66         1.61 o
  -2   2   8         47.23         41.41         5.42 o
  -1   2   8          5.65          4.64         0.62 o
   0   2   8       1253.04       1338.74        15.11 o
   1   2   8          1.07          8.17         1.23 o
   2   2   8         72.04         67.67         5.46 o
   3   2   8        226.92        225.89         9.32 o
   4   2   8         15.71         17.14         2.88 o
  -4   3   8        357.88        328.31        23.68 o
  -3   3   8        903.62        854.30        38.20 o
  -2   3   8        212.73        228.42         9.13 o
  -1   3   8        950.33        973.46        11.26 o
   0   3   8        933.12       1065.45        12.00 o
   1   3   8        432.66        476.28         8.37 o
   2   3   8         45.66         46.79         4.53 o
   3   3   8         20.95         21.50         3.77 o
   4   3   8         14.34         16.81         2.90 o
  -4   4   8        377.35        372.88        25.31 o
  -3   4   8          9.31          3.67         2.03 o
  -2   4   8          0.00         -0.82         2.21 o
  -1   4   8        531.54        538.73         7.49 o
   0   4   8        305.36        350.04        13.77 o
   1   4   8         11.85         14.06         1.47 o
   2   4   8          0.26          0.25         0.68 o
   3   4   8        161.43        157.96        10.33 o
   4   4   8         18.08         20.27         3.26 o
  -4   5   8          5.34          1.82         1.66 o
  -3   5   8        353.92        369.05        21.20 o
  -2   5   8          0.13         -0.25         0.74 o
  -1   5   8         82.99         92.13         3.27 o
   0   5   8        210.37        221.20         3.94 o
   1   5   8          3.79          3.90         1.22 o
   2   5   8         89.55         78.87         5.99 o
   3   5   8         94.66         95.81        12.38 o
   4   5   8         11.31         13.99         3.65 o
  -4   6   8          1.46         -0.78         3.40 o
  -3   6   8          0.30         -0.92         1.14 o
  -2   6   8         16.48         13.00         3.58 o
  -1   6   8         18.28         13.70         1.94 o
   0   6   8         15.88         15.52         1.32 o
   1   6   8          2.58          2.60         1.06 o
   2   6   8          3.49          3.24         2.06 o
   3   6   8          8.60          9.57         2.67 o
   4   6   8          5.24          4.55         2.13 o
  -4   7   8          0.05         -3.72         2.85 o
  -3   7   8         12.94         13.09         2.70 o
  -2   7   8          0.00          0.73         0.86 o
  -1   7   8         12.17         14.09         1.78 o
   0   7   8         22.06         19.96         1.71 o
   1   7   8         63.01         63.74         8.16 o
   2   7   8         18.93         16.74         4.77 o
   3   7   8         15.11          8.22         3.80 o
   4   7   8         53.97         57.18        11.63 o
  -3   8   8          1.27         -0.18         1.51 o
  -2   8   8        204.13        203.09        14.08 o
  -1   8   8         49.44         40.05         1.89 o
   0   8   8         65.44         57.40         4.18 o
   1   8   8       1172.31       1152.08        35.75 o
   2   8   8         43.03         33.54         6.99 o
   3   8   8          0.57          1.94         2.89 o
  -3   9   8         19.06         17.37         5.46 o
  -2   9   8          0.27          3.92         1.56 o
  -1   9   8        301.18        281.75        10.53 o
   0   9   8         72.64         60.73         4.65 o
   1   9   8        522.73        531.96        25.65 o
   2   9   8        179.61        198.94        17.71 o
   3   9   8         32.77         31.70         8.25 o
  -3  10   8         34.49         31.91         4.60 o
  -2  10   8        331.35        316.13        19.97 o
  -1  10   8        338.01        396.31        13.25 o
   0  10   8         50.41         42.81         4.26 o
   1  10   8          1.81          1.07         1.69 o
   2  10   8          0.02          0.03         3.15 o
   3  10   8          7.48          2.23         2.50 o
  -2  11   8        109.18        116.23         8.11 o
  -1  11   8        418.31        403.15        19.04 o
   0  11   8          1.76          1.82         1.70 o
   1  11   8          6.25          6.04         3.44 o
   2  11   8        172.03        179.49        18.61 o
  -2  12   8          0.04          0.28         1.57 o
   0  12   8         57.10         72.90        10.56 o
   1  12   8         48.30         68.21        10.80 o
   2  12   8          9.67         15.08         5.04 o
  -1  13   8         56.09         47.65         8.87 o
   0  13   8          2.75          1.99         2.04 o
   1  13   8         16.51         15.48         5.23 o
  -3   0   9         11.09         25.15         5.56 o
  -1   0   9         83.16         95.19         4.73 o
   1   0   9        930.80       1089.25        15.75 o
   3   0   9       2773.46       2992.88        41.37 o
  -4   1   9          1.44          2.18         3.38 o
  -3   1   9        154.12        135.24         8.87 o
  -2   1   9         53.23         54.29         5.26 o
  -1   1   9        716.56        684.88        12.29 o
   0   1   9        932.30        992.89         8.22 o
   1   1   9        146.86        158.09         4.87 o
   2   1   9        199.43        188.90         6.41 o
   3   1   9        140.77        144.09         6.44 o
   4   1   9        136.99        143.73         8.53 o
  -4   2   9        133.65        127.22        13.99 o
  -3   2   9        106.14        102.95        10.90 o
  -2   2   9         11.40         11.62         2.80 o
  -1   2   9          0.03         -0.26         0.30 o
   0   2   9        353.65        382.85         7.97 o
   1   2   9         21.59         19.16         1.66 o
   2   2   9          2.87          2.64         1.06 o
   3   2   9        190.27        187.95         8.74 o
   4   2   9        106.98        120.71         7.85 o
  -4   3   9          1.87          2.10         2.08 o
  -3   3   9         29.06         58.38         8.38 o
  -2   3   9         51.34         52.78         5.23 o
  -1   3   9          3.03          2.46         0.49 o
   0   3   9          0.82          1.04         0.68 o
   1   3   9         15.90         18.12         1.61 o
   2   3   9         22.41         16.04         2.69 o
   3   3   9         10.51         10.71         2.68 o
   4   3   9          0.22         -0.04         1.14 o
  -4   4   9        122.38        114.52        13.85 o
  -3   4   9          1.02          1.36         2.02 o
  -2   4   9         24.94         28.10         3.19 o
  -1   4   9         49.35         51.46         1.92 o
   0   4   9        842.76        868.08        22.36 o
   1   4   9          0.06          0.34         0.34 o
   2   4   9         10.95          8.85         2.01 o
   3   4   9          3.64          3.93         1.80 o
   4   4   9          7.88          5.01         1.69 o
  -4   5   9         47.63         47.51         8.81 o
  -3   5   9          0.21          1.15         2.08 o
  -2   5   9          9.72          8.57         1.77 o
  -1   5   9        226.57        227.68         5.14 o
   0   5   9         50.16         57.82         6.26 o
   1   5   9         50.24         49.97         2.73 o
   2   5   9          1.59         -0.40         0.73 o
   3   5   9          0.70         -1.73         1.73 o
   4   5   9         41.35         46.50         6.76 o
  -4   6   9          0.01         -1.61         1.72 o
  -3   6   9         12.22         24.23         3.64 o
  -2   6   9         54.37         55.78         4.58 o
  -1   6   9        888.98        950.76        10.61 o
   0   6   9        706.37        729.11         7.91 o
   1   6   9        953.09        976.93        12.77 o
   2   6   9        444.08        429.04        23.33 o
   3   6   9        102.05         92.90         8.11 o
   4   6   9         64.69         82.97         8.94 o
  -4   7   9          0.61          1.70         1.30 o
  -3   7   9          1.19          3.95         1.61 o
  -2   7   9          8.49         10.43         2.21 o
  -1   7   9         11.67         11.51         1.70 o
   0   7   9        342.81        334.44         6.51 o
   1   7   9        982.48        815.52        87.69 o
   2   7   9         68.36         53.79         8.61 o
   3   7   9          3.03         -1.54         1.99 o
  -3   8   9         58.44         52.32         5.65 o
  -2   8   9         51.93         39.69         4.19 o
  -1   8   9         52.26         48.62         3.57 o
   0   8   9        129.56        135.28         6.08 o
   1   8   9        209.18        214.62        15.82 o
   2   8   9         53.10         38.87         7.57 o
   3   8   9         99.22         80.59        12.68 o
  -3   9   9          7.37          6.92         2.18 o
  -2   9   9         10.50         12.38         2.68 o
  -1   9   9        146.95        148.28         7.63 o
   0   9   9         31.09         36.29         3.51 o
   1   9   9         62.01         62.12         9.04 o
   2   9   9          1.54          4.57         3.02 o
   3   9   9          0.04          0.27         2.36 o
  -3  10   9          0.03          0.66         1.27 o
  -2  10   9         46.03         36.72         4.44 o
  -1  10   9          7.62          3.03         1.35 o
   0  10   9          4.12          3.99         2.33 o
   1  10   9          2.92          0.72         2.01 o
   2  10   9         29.84         45.19         9.24 o
   3  10   9          4.21          3.01         3.42 o
  -2  11   9         97.33         99.49        10.86 o
   0  11   9         20.80         25.09         6.04 o
   1  11   9          1.48         -0.29         2.68 o
   2  11   9          6.79          7.74         4.51 o
  -2  12   9        281.25        290.30        19.39 o
   0  12   9          0.05          5.40         3.44 o
   1  12   9        186.49        232.78        20.42 o
   2  12   9          3.97          7.22         4.65 o
  -1  13   9          1.69         -0.45         2.00 o
   0  13   9          0.00          0.40         2.85 o
   1  13   9          4.64          9.95         5.18 o
  -4   0  10        117.84         98.03        12.86 o
   0   0  10          2.05          2.81         0.72 o
   2   0  10        117.00        108.74        11.75 o
   4   0  10         24.53         27.78         7.34 o
  -4   1  10         57.91         55.42         6.94 o
  -3   1  10         27.56         27.41         4.11 o
  -2   1  10         30.09         35.26         3.17 o
  -1   1  10         35.56         31.42         2.28 o
   0   1  10        138.26        151.39         4.32 o
   1   1  10        130.31        132.76         4.53 o
   2   1  10         34.21         33.95         2.84 o
   3   1  10         60.55         57.48         4.23 o
   4   1  10          1.07          1.27         1.32 o
  -4   2  10        279.47        248.90        20.22 o
  -3   2  10         52.54         59.19         8.26 o
  -2   2  10         95.79         99.56         5.99 o
  -1   2  10         95.08        105.59         5.45 o
   0   2  10        231.80        238.90         8.11 o
   1   2  10        325.07        332.50         7.01 o
   2   2  10         84.76         81.82         5.05 o
   3   2  10        337.27        343.24        13.35 o
   4   2  10          2.27          1.18         1.26 o
  -4   3  10         18.75         11.89         4.62 o
  -3   3  10          0.90         -0.53         1.14 o
  -2   3  10        106.45        104.74         5.88 o
  -1   3  10        185.61        177.25         4.80 o
   0   3  10          3.13          8.10         1.19 o
   1   3  10         99.73        112.53         3.97 o
   2   3  10         24.13         19.68         3.74 o
   3   3  10         72.22         58.85         6.64 o
   4   3  10          1.01         -0.44         1.44 o
  -4   4  10        194.84        205.27        18.34 o
  -3   4  10          0.71          0.35         1.53 o
  -2   4  10         70.70         74.24         5.05 o
  -1   4  10          0.45          0.54         0.21 o
   0   4  10         54.96         43.25         5.20 o
   1   4  10         68.96         62.78         2.56 o
   2   4  10         84.85         64.56         8.53 o
   3   4  10         44.35         47.66         6.19 o
   4   4  10         31.43         29.20         4.10 o
  -4   5  10          4.22          1.19         2.46 o
  -3   5  10         42.48         43.95         4.78 o
  -2   5  10         65.84         66.98         4.94 o
  -1   5  10         75.99         70.56         3.09 o
   0   5  10        338.82        339.62        15.56 o
   1   5  10         11.00          9.67         1.17 o
   2   5  10         49.25         41.73         4.46 o
   3   5  10         53.51         53.48         6.07 o
   4   5  10         68.29         71.74         6.36 o
  -4   6  10         35.94         36.41         5.18 o
  -3   6  10          0.99         -0.87         1.54 o
  -2   6  10          8.83         10.47         2.07 o
  -1   6  10         53.43         51.17         2.49 o
   0   6  10        101.18        108.83         9.40 o
   1   6  10          6.81          5.41         0.88 o
   2   6  10          0.37          2.83         2.59 o
   3   6  10          4.38          3.82         2.09 o
  -4   7  10          0.01         -2.04         3.70 o
  -3   7  10          4.18          5.37         1.89 o
  -2   7  10         12.32          8.36         2.30 o
  -1   7  10         59.63         59.09         2.66 o
   0   7  10        483.96        460.76         7.53 o
   1   7  10          2.36          0.29         1.24 o
   2   7  10         90.86         91.98        11.61 o
   3   7  10          7.40          4.26         2.85 o
  -3   8  10         15.89         15.03         3.01 o
  -2   8  10          2.76          3.84         1.45 o
  -1   8  10         38.60         41.14         5.40 o
   0   8  10         32.44         29.75         2.69 o
   1   8  10          2.46          2.84         1.99 o
   2   8  10         20.80         36.27         7.73 o
   3   8  10          6.82          7.32         4.20 o
  -3   9  10         76.03         73.22         9.31 o
  -2   9  10          0.01          1.05         1.07 o
  -1   9  10          0.59          0.13         0.73 o
   0   9  10         26.54         24.85         2.74 o
   1   9  10          2.37         -6.67         3.33 o
   2   9  10         27.42         19.66         5.76 o
   3   9  10         33.08         32.25         8.75 o
  -3  10  10          1.62          0.50         1.89 o
  -2  10  10        337.00        349.16        19.95 o
  -1  10  10          1.07          0.84         1.28 o
   0  10  10          4.14          2.36         1.56 o
   1  10  10          6.00          3.49         3.05 o
   2  10  10         49.10         56.68        10.38 o
  -2  11  10         88.13        100.26        11.13 o
   0  11  10          0.34         -0.71         1.54 o
   1  11  10         46.68         54.99         9.59 o
   2  11  10          0.00         -4.86         3.39 o
  -2  12  10          6.56          2.64         2.05 o
  -1  12  10          0.00          1.08         1.75 o
   0  12  10          0.82          0.46         1.90 o
   1  12  10          5.11          2.19         1.83 o
  -1  13  10          4.95          7.65         3.23 o
   0  13  10          0.33         -0.26         1.83 o
  -3   0  11         11.08          7.50         3.12 o
  -1   0  11        655.22        681.27        13.01 o
   1   0  11        368.98        349.95        17.75 o
   3   0  11        499.40        538.71        18.60 o
  -4   1  11         80.20         93.41         8.75 o
  -3   1  11         56.23         54.38         7.85 o
  -2   1  11         24.46         28.98         2.96 o
  -1   1  11         79.83         84.42         3.39 o
   0   1  11        196.48        229.91         4.79 o
   1   1  11          3.97          4.95         0.82 o
   2   1  11       1536.80       1607.91        23.85 o
   3   1  11         50.40         48.13         3.96 o
   4   1  11          8.57          7.27         3.97 o
  -4   2  11         56.86         51.15         9.15 o
  -3   2  11          7.77          8.34         3.15 o
  -2   2  11          1.80          0.78         0.42 o
  -1   2  11        565.44        547.38        10.21 o
   0   2  11          5.11          4.73         1.31 o
   1   2  11         41.51         36.81         2.19 o
   2   2  11         46.33         42.17         3.72 o
   3   2  11         34.51         33.71         3.87 o
   4   2  11         11.90         13.49         2.43 o
  -4   3  11         42.26         33.97         7.82 o
  -3   3  11         60.23         55.73         7.81 o
  -2   3  11          0.41          0.23         0.62 o
  -1   3  11        178.39        173.54         9.71 o
   0   3  11         50.21         37.44         4.55 o
   1   3  11         32.33         21.17         1.69 o
   2   3  11         79.69         68.18         5.60 o
   3   3  11         81.84         85.12         6.31 o
   4   3  11          0.58          0.09         1.70 o
  -4   4  11          1.60         -2.06         3.78 o
  -3   4  11         20.14         18.62         3.14 o
  -2   4  11        134.54        130.96         6.72 o
  -1   4  11         24.29         23.31         1.28 o
   0   4  11         87.32         89.67         7.61 o
   1   4  11          8.03         10.41         1.50 o
   2   4  11         12.55         10.74         2.34 o
   3   4  11         31.09         31.30         4.68 o
   4   4  11         14.46         12.90         4.87 o
  -4   5  11         39.71         42.37         5.49 o
  -3   5  11          1.40          1.87         1.98 o
  -2   5  11        351.74        364.31        11.59 o
  -1   5  11         84.36         95.17         4.75 o
   0   5  11        280.54        259.30        13.95 o
   1   5  11        175.68        176.93         5.07 o
   2   5  11        294.61        273.03        11.23 o
   3   5  11         69.31         61.97         6.65 o
  -4   6  11         25.99         27.89         7.73 o
  -3   6  11         38.74         44.65         4.96 o
  -2   6  11         42.85         38.79         3.85 o
  -1   6  11         46.23         41.57         3.91 o
   0   6  11        348.03        338.94        16.84 o
   1   6  11        152.43        134.62        11.72 o
   2   6  11          0.29         -1.15         2.15 o
   3   6  11         96.95         90.72         9.89 o
  -3   7  11         12.76          9.81         2.44 o
  -2   7  11        115.19        119.55         7.04 o
  -1   7  11        429.75        446.11        10.27 o
   0   7  11       1084.36       1160.23        33.36 o
   1   7  11         82.90         70.53         8.96 o
   2   7  11         54.32         35.71         7.55 o
   3   7  11          2.18          2.08         2.28 o
  -3   8  11         51.99         45.87         7.29 o
  -2   8  11         15.53         18.71         2.86 o
  -1   8  11        108.56        101.56        10.32 o
   0   8  11        373.79        380.23        20.37 o
   1   8  11          3.09          1.88         1.68 o
   2   8  11          0.44          0.43         1.92 o
   3   8  11         16.51         21.54         6.80 o
  -3   9  11          0.13          0.22         1.84 o
  -2   9  11         25.30         27.87         5.56 o
  -1   9  11         93.31         77.35         9.59 o
   0   9  11         22.09         24.47         5.74 o
   1   9  11         28.78         26.81         6.17 o
   2   9  11          2.77          2.06         2.03 o
   3   9  11         63.48        108.04        15.65 o
  -2  10  11          0.83         -0.46         1.40 o
  -1  10  11          0.18         -3.24         2.24 o
   0  10  11         26.78         18.72         5.10 o
   1  10  11         79.67         90.83        11.96 o
   2  10  11         29.56         23.18         6.80 o
  -2  11  11        193.56        191.02        15.98 o
   0  11  11         24.51         27.31         6.49 o
   1  11  11         19.76         18.32         6.03 o
   2  11  11         26.62         21.58         6.89 o
  -1  12  11          5.04          4.73         2.89 o
   0  12  11          1.85          2.31         2.11 o
   1  12  11        219.22        270.91        22.43 o
  -4   0  12          4.18          4.47         2.63 o
  -2   0  12        475.40        516.41        18.48 o
   0   0  12        198.17        216.72         7.20 o
   2   0  12         42.34         46.93         4.94 o
   4   0  12         46.63         55.72        10.39 o
  -4   1  12         18.34         13.96         4.83 o
  -3   1  12          5.76          5.31         2.11 o
  -2   1  12         25.15         25.64         2.77 o
  -1   1  12        171.18        177.99         4.50 o
   0   1  12        103.30        104.11         3.43 o
   1   1  12        611.85        618.48         8.76 o
   2   1  12        792.10        795.83        14.26 o
   3   1  12          4.18          4.46         1.33 o
   4   1  12         50.46         57.15         5.71 o
  -4   2  12         11.80          9.56         3.59 o
  -3   2  12         91.26         88.53         9.94 o
  -2   2  12        116.77        115.29         5.05 o
  -1   2  12        125.22        123.52         4.12 o
   0   2  12         28.88         30.67         3.20 o
   1   2  12        200.78        184.91         4.95 o
   2   2  12        911.99        941.08        15.55 o
   3   2  12          0.80          1.95         1.42 o
   4   2  12          1.91          0.80         1.73 o
  -4   3  12         12.86         16.31         5.23 o
  -3   3  12          2.40          1.30         1.55 o
  -2   3  12          8.87          6.66         1.43 o
  -1   3  12        107.02        100.66         4.68 o
   0   3  12          1.48          2.52         1.34 o
   1   3  12        237.93        229.21         5.46 o
   2   3  12        121.39        116.16         7.39 o
   3   3  12        166.60        165.70         8.67 o
   4   3  12          6.53          9.00         2.23 o
  -4   4  12         13.61         31.97         7.32 o
  -3   4  12          0.05          0.77         1.09 o
  -2   4  12          4.01          4.25         1.33 o
  -1   4  12         58.49         52.29         6.39 o
   0   4  12         94.89         94.98         8.08 o
   1   4  12          1.67          1.21         0.62 o
   2   4  12        210.24        197.57        12.90 o
   3   4  12         47.70         50.02         6.29 o
  -4   5  12          0.12          0.31         1.36 o
  -3   5  12          0.00         -0.04         0.75 o
  -2   5  12          7.01          7.60         1.73 o
  -1   5  12        721.74        747.83        14.39 o
   0   5  12        302.40        296.29        15.32 o
   1   5  12        169.23        161.60         5.66 o
   2   5  12         40.92         43.73         4.54 o
   3   5  12         11.96         13.24         3.07 o
  -3   6  12          1.06          3.83         1.62 o
  -2   6  12         10.39         11.38         1.59 o
  -1   6  12        324.22        338.26         9.43 o
   0   6  12        227.77        218.89        14.14 o
   1   6  12          5.04         -0.12         2.05 o
   2   6  12         52.28         57.52         9.25 o
   3   6  12         52.71         59.11        11.17 o
  -3   7  12         54.74         53.79         7.99 o
  -2   7  12        174.62        185.84         7.82 o
  -1   7  12         13.57         10.99         1.66 o
   0   7  12         62.20         54.80         7.51 o
   1   7  12        114.05         94.86        10.55 o
   2   7  12         14.16          9.86         4.12 o
   3   7  12          4.95          1.95         1.78 o
  -3   8  12          5.35          7.51         3.22 o
  -2   8  12         46.16         45.56         7.22 o
  -1   8  12         70.66         84.76         9.84 o
   0   8  12        128.00        138.06        12.47 o
   1   8  12        199.32        173.64        15.15 o
   2   8  12        140.57        139.17        15.30 o
   3   8  12          5.53          5.93         4.25 o
  -3   9  12         15.85         16.22         4.63 o
  -2   9  12          0.84         -0.61         2.97 o
  -1   9  12          0.33          1.49         1.93 o
   0   9  12          0.27          0.29         1.60 o
   1   9  12         19.80         13.63         4.66 o
   2   9  12          8.83          7.79         4.43 o
  -2  10  12         50.34         60.29         9.07 o
  -1  10  12          3.15          9.81         3.53 o
   0  10  12        171.92        212.74        17.32 o
   1  10  12         27.59         33.72         7.54 o
   2  10  12          2.02         -0.98         3.42 o
  -2  11  12          0.02          2.45         1.57 o
  -1  11  12         26.02         29.37         6.91 o
   0  11  12         66.64         79.14        11.32 o
   1  11  12          7.68          6.12         3.96 o
  -1  12  12          5.48          5.09         2.23 o
   0  12  12         27.67         30.41         7.37 o
   1  12  12         61.16         58.07        10.61 o
  -1   0  13        346.31        358.34         8.71 o
   1   0  13        390.80        421.65        12.83 o
   3   0  13         35.38         38.47         5.18 o
  -4   1  13          9.63          7.88         4.03 o
  -3   1  13          0.41          0.07         1.17 o
  -2   1  13        316.85        328.28         8.83 o
  -1   1  13         29.85         27.95         1.88 o
   0   1  13          0.09          0.32         0.34 o
   1   1  13         22.68         21.16         1.65 o
   2   1  13          9.30          4.36         1.12 o
   3   1  13         31.98         33.70         3.51 o
   4   1  13         14.79         12.44         2.56 o
  -4   2  13          2.46         14.21         5.48 o
  -3   2  13         45.19         44.96         4.86 o
  -2   2  13          9.94          8.73         1.48 o
  -1   2  13          1.04         -0.11         0.29 o
   0   2  13         14.00         11.24         2.05 o
   1   2  13          3.22          5.22         0.88 o
   2   2  13         50.43         47.24         3.59 o
   3   2  13          4.71          3.04         1.14 o
  -4   3  13          5.27          5.97         4.29 o
  -3   3  13          2.09         -0.13         0.83 o
  -2   3  13          7.83          5.75         1.41 o
  -1   3  13         18.36         13.65         2.08 o
   0   3  13        108.68         89.72         7.51 o
   1   3  13        129.19        123.10         4.52 o
   2   3  13        153.59        123.04         7.70 o
   3   3  13          2.04          1.51         1.28 o
  -4   4  13          2.00          0.59         2.25 o
  -3   4  13          0.17          0.86         1.24 o
  -2   4  13        113.96        119.10         5.06 o
  -1   4  13          0.15          0.08         1.12 o
   0   4  13         92.21         87.49         7.97 o
   1   4  13         44.75         28.77         5.28 o
   2   4  13          0.77          0.75         1.15 o
   3   4  13          3.55          5.35         2.22 o
  -3   5  13         25.31         29.13         3.91 o
  -2   5  13         37.93         42.82         3.00 o
  -1   5  13          3.26          4.94         2.03 o
   0   5  13          1.13         -0.10         1.14 o
   1   5  13          0.53          2.32         1.78 o
   2   5  13          0.11         -0.78         1.59 o
   3   5  13          0.00         -2.36         1.97 o
  -3   6  13        111.30        145.67        13.07 o
  -2   6  13        251.21        261.99         9.54 o
  -1   6  13        840.99        881.26        16.04 o
   0   6  13          5.60          7.14         2.35 o
   1   6  13        157.52        144.85        12.94 o
   2   6  13          4.27          0.37         1.55 o
   3   6  13          4.33          3.08         2.34 o
  -3   7  13         21.29         18.85         4.83 o
  -2   7  13          0.58          0.31         0.55 o
  -1   7  13        259.34        266.07        10.77 o
   0   7  13         84.97         76.82         9.13 o
   1   7  13         10.25         10.15         3.69 o
   2   7  13          3.09          2.59         3.06 o
   3   7  13         10.31          9.90         5.22 o
  -3   8  13          3.75          5.62         2.78 o
  -2   8  13         43.90         38.99         6.71 o
  -1   8  13          8.25          5.47         2.48 o
   0   8  13          0.18          2.25         1.22 o
   1   8  13          0.37         -0.29         1.78 o
   2   8  13          2.20          0.83         2.40 o
   3   8  13          1.89          3.28         3.74 o
  -3   9  13         78.97         82.78        10.74 o
  -2   9  13          0.00         -2.78         2.27 o
  -1   9  13          0.31         -3.85         2.44 o
   0   9  13          0.01         -1.77         1.83 o
   1   9  13         24.00         17.75         5.38 o
   2   9  13          7.65          6.68         4.01 o
  -2  10  13          0.41          0.10         1.71 o
  -1  10  13          2.09          2.72         2.05 o
   0  10  13          0.78         -1.49         2.67 o
   1  10  13         31.63         31.70         7.29 o
   2  10  13         57.23         73.64        12.14 o
  -1  11  13          4.34          1.87         2.04 o
   0  11  13          5.69          5.39         3.22 o
   1  11  13         10.21          7.65         4.52 o
   0  12  13          9.84          3.86         1.88 o
  -2   0  14        218.20        220.72        15.73 o
   0   0  14        643.73        698.77        14.02 o
   2   0  14         26.59         30.58         4.29 o
  -3   1  14         72.37         72.32         5.95 o
  -2   1  14         25.78         26.53         2.64 o
  -1   1  14         25.60         24.37         1.82 o
   0   1  14        196.17        197.38         5.82 o
   1   1  14        302.40        318.31         7.99 o
   2   1  14         87.84         94.71         6.79 o
   3   1  14          0.57          0.54         0.98 o
  -4   2  14         35.36         32.41        10.06 o
  -3   2  14         63.69         67.88         8.41 o
  -2   2  14         19.97         22.37         2.46 o
  -1   2  14          7.71          6.94         1.42 o
   0   2  14        297.39        287.26        24.78 o
   1   2  14       1314.65       1356.10        29.53 o
   2   2  14          3.29          1.00         1.00 o
   3   2  14         39.10         44.49         4.65 o
  -4   3  14          4.11          6.63         2.44 o
  -3   3  14          2.52          1.38         2.15 o
  -2   3  14         37.67         39.45         3.19 o
  -1   3  14        197.83        194.39         9.38 o
   0   3  14        172.86        164.59        10.56 o
   1   3  14        728.05        716.73        14.41 o
   2   3  14         88.55         90.82         6.65 o
   3   3  14         22.80         18.86         3.02 o
  -3   4  14          0.32          1.47         1.03 o
  -2   4  14        332.78        353.76        11.62 o
  -1   4  14        195.49        207.80         8.55 o
   0   4  14          8.07          5.86         2.24 o
   1   4  14         82.87         61.23         7.78 o
   2   4  14        258.34        238.99        10.54 o
   3   4  14         15.79         20.47         3.19 o
  -3   5  14          6.52         10.79         3.96 o
  -2   5  14        413.88        433.40        12.90 o
  -1   5  14        132.72        130.08        11.51 o
   0   5  14         56.52         52.83         6.80 o
   1   5  14        180.51        157.90        12.96 o
   2   5  14         34.11         24.20         5.87 o
   3   5  14         25.94         40.96         8.85 o
  -3   6  14         55.64         61.14         8.79 o
  -2   6  14        268.65        298.90        10.62 o
  -1   6  14        300.08        310.11        18.49 o
   0   6  14         32.76         33.65         5.87 o
   1   6  14          0.12          0.90         1.08 o
   2   6  14          3.31          5.19         3.28 o
   3   6  14         20.02         17.03         6.21 o
  -3   7  14         36.55         47.18         7.85 o
  -2   7  14         42.95         48.01         4.24 o
  -1   7  14         42.44         46.61         7.50 o
   0   7  14        213.67        185.91        14.54 o
   1   7  14         69.74         58.99         8.81 o
   2   7  14          7.82          6.10         3.37 o
   3   7  14         33.07         37.18         8.80 o
  -3   8  14         88.49         97.65        11.76 o
  -2   8  14         12.40         15.10         4.61 o
  -1   8  14          3.81          3.35         1.47 o
   0   8  14         30.19         20.64         5.27 o
   1   8  14          0.04          3.08         2.05 o
   2   8  14          1.50          4.07         3.72 o
  -2   9  14          0.73         -0.47         2.37 o
  -1   9  14         17.07         18.80         5.11 o
   0   9  14         31.27         25.10         5.84 o
   1   9  14          4.27         -7.47         3.73 o
   2   9  14          9.56          6.67         4.46 o
  -2  10  14         13.04         21.12         5.74 o
  -1  10  14         82.05         87.11        11.49 o
   0  10  14         24.82         23.73         6.29 o
   1  10  14          0.62         -0.96         2.68 o
  -1  11  14        107.06        112.00        13.64 o
   0  11  14        196.37        217.82        19.27 o
   1  11  14          1.10          0.03         2.15 o
  -3   0  15         69.92         64.42         8.14 o
  -1   0  15         42.19         36.67         4.06 o
   1   0  15        168.16        155.98        12.14 o
   3   0  15          0.30          0.34         1.36 o
  -4   1  15         12.98         12.56         4.22 o
  -3   1  15        128.72        121.17        10.29 o
  -2   1  15          3.31          2.24         0.83 o
  -1   1  15          2.04          1.93         0.80 o
   0   1  15          2.16          2.05         0.57 o
   1   1  15        189.14        187.35         6.34 o
   2   1  15         11.51         10.51         1.88 o
   3   1  15         44.08         47.49         4.32 o
  -4   2  15          0.10          0.19         1.26 o
  -3   2  15          0.19          0.44         0.86 o
  -2   2  15         45.93         44.09         3.57 o
  -1   2  15          4.85          3.81         0.64 o
   0   2  15         55.71         54.73         4.03 o
   1   2  15        447.30        423.90         9.26 o
   2   2  15         54.89         46.69         3.73 o
   3   2  15         59.86         66.32         5.77 o
  -3   3  15         42.01         41.54         4.61 o
  -2   3  15        100.46        100.17         5.40 o
  -1   3  15          8.18          5.74         1.60 o
   0   3  15        523.97        504.15        18.93 o
   1   3  15         24.68         32.76         2.66 o
   2   3  15          1.33          0.26         0.89 o
   3   3  15          8.23          8.74         2.12 o
  -3   4  15         12.66         10.67         2.42 o
  -2   4  15        144.69        155.99         8.09 o
  -1   4  15         35.91         31.95         3.56 o
   0   4  15        527.03        554.66        21.15 o
   1   4  15        349.96        302.82        17.65 o
   2   4  15          1.41          2.93         2.04 o
   3   4  15         24.40         24.22         5.77 o
  -3   5  15          1.20         -2.64         2.59 o
  -2   5  15          6.15          6.68         1.69 o
  -1   5  15         21.86         18.79         2.70 o
   0   5  15          2.19         -0.77         1.32 o
   1   5  15         10.45          6.61         3.16 o
   2   5  15          0.17         -1.28         2.77 o
   3   5  15         76.09        103.12        13.95 o
  -3   6  15          8.00          3.92         2.83 o
  -2   6  15         32.35         31.43         3.60 o
  -1   6  15         52.39         57.49         8.40 o
   0   6  15         79.16         67.85         8.36 o
   1   6  15         54.57         48.32         7.84 o
   2   6  15         18.87         23.70         6.04 o
   3   6  15          0.28          3.24         3.53 o
  -3   7  15         10.33          6.12         3.13 o
  -2   7  15        130.89        143.52        13.55 o
  -1   7  15         17.60         20.47         5.24 o
   0   7  15         11.45          8.80         3.34 o
   1   7  15         65.12         65.10         9.62 o
   2   7  15         36.42         48.64         9.29 o
  -2   8  15          0.12          2.84         2.28 o
  -1   8  15          5.98          3.37         2.50 o
   0   8  15         10.10          8.35         3.62 o
   1   8  15          1.72          2.10         2.65 o
   2   8  15          2.89          1.88         3.13 o
  -2   9  15         64.44         68.77        10.30 o
  -1   9  15        222.04        238.20        13.13 o
   0   9  15         78.03         60.43         9.33 o
   1   9  15         97.10         90.88        12.43 o
   2   9  15        147.61        175.22        18.56 o
  -1  10  15          5.96          6.97         3.63 o
   0  10  15         20.20         11.80         4.53 o
   1  10  15          0.26         -0.90         3.26 o
   0  11  15          2.78          3.51         2.82 o
  -2   0  16         52.49         56.56         7.25 o
   0   0  16          0.56          4.13         2.98 o
   2   0  16        116.19        124.25         8.79 o
  -3   1  16         59.27         51.44         5.28 o
  -2   1  16          8.90          8.95         1.73 o
  -1   1  16         63.25         64.69         2.99 o
   0   1  16        185.17        181.00         5.23 o
   1   1  16         47.98         51.40         3.41 o
   2   1  16         90.43        102.59         5.63 o
   3   1  16          1.52          1.60         1.13 o
  -3   2  16         95.29         91.88        12.29 o
  -2   2  16         45.51         39.07         3.58 o
  -1   2  16         24.25         26.82         2.94 o
   0   2  16        364.43        365.64        11.96 o
   1   2  16          0.01         -0.33         0.63 o
   2   2  16          4.25          3.45         1.15 o
   3   2  16          2.90          5.37         4.01 o
  -3   3  16         13.25          9.44         2.50 o
  -2   3  16         81.49         88.45         5.28 o
  -1   3  16         66.20         64.25         5.35 o
   0   3  16         83.33         77.47         7.58 o
   1   3  16         25.65         17.09         4.12 o
   2   3  16          6.79          6.51         2.29 o
   3   3  16         17.90         19.46         9.09 o
  -3   4  16        101.77        101.41         7.40 o
  -2   4  16         37.58         39.44         4.24 o
  -1   4  16         22.26         24.32         4.16 o
   0   4  16         53.74         46.27         6.38 o
   1   4  16         13.64         10.63         3.38 o
   2   4  16         24.18         29.28         6.53 o
   3   4  16          7.53          4.77         2.35 o
  -3   5  16        404.41        460.63        15.73 o
  -2   5  16        303.43        303.38        11.71 o
  -1   5  16         13.40         16.56         2.73 o
   0   5  16         69.77         66.40         8.02 o
   1   5  16         13.07          4.38         2.81 o
   2   5  16          3.99          6.48         3.14 o
   3   5  16         40.53         37.40         6.05 o
  -3   6  16         44.29         43.49         4.88 o
  -2   6  16        120.39        120.91         7.34 o
  -1   6  16         18.47         11.65         8.16 o
   0   6  16         26.36         19.79         4.83 o
   1   6  16          0.00         -1.74         2.18 o
   2   6  16          6.54          4.45         3.38 o
  -2   7  16         21.94         23.68         5.96 o
  -1   7  16         23.04         23.85         3.91 o
   0   7  16          2.14          1.49         1.98 o
   1   7  16          2.88          1.26         1.98 o
   2   7  16          0.13          1.95         2.69 o
  -2   8  16         26.33         28.92         6.34 o
  -1   8  16        158.39        166.46        10.89 o
   0   8  16          0.20          1.03         1.92 o
   1   8  16          6.01          4.47         2.53 o
   2   8  16         14.13         20.94         6.44 o
  -2   9  16         30.10         22.40         6.13 o
  -1   9  16          5.57         -2.90         2.30 o
   0   9  16         14.11         11.94         4.42 o
   1   9  16          1.60          3.89         3.09 o
  -1  10  16         24.68         19.66         5.70 o
   0  10  16         10.38         11.00         4.73 o
   1  10  16          2.33          1.30         2.60 o
  -3   0  17          0.15         -0.53         1.40 o
  -1   0  17          0.33          0.67         0.79 o
   1   0  17          1.30         -0.55         1.31 o
   3   0  17          0.99          2.34         3.68 o
  -3   1  17          1.21         -1.04         1.28 o
  -2   1  17          0.00          0.08         0.96 o
  -1   1  17         31.18         30.40         2.38 o
   0   1  17          2.40          3.96         1.13 o
   1   1  17          5.20          4.53         1.08 o
   2   1  17          1.80          0.76         1.03 o
   3   1  17          8.97         11.72         3.07 o
  -3   2  17         66.14         67.03         9.61 o
  -2   2  17         71.14         70.77         4.93 o
  -1   2  17        251.15        264.49         7.80 o
   0   2  17         33.24         22.17         3.17 o
   1   2  17         67.50         57.72         4.87 o
   2   2  17          0.01          0.71         1.77 o
   3   2  17        125.14        163.32        12.00 o
  -3   3  17         68.25         64.29        10.93 o
  -2   3  17         21.50         20.83         2.69 o
  -1   3  17        310.10        311.59         8.67 o
   0   3  17       1205.53       1143.54        30.27 o
   1   3  17        132.69        121.09         8.56 o
   2   3  17         39.68         44.53         5.95 o
   3   3  17         19.13         20.21         4.43 o
  -3   4  17        342.92        365.50        14.44 o
  -2   4  17         25.25         22.63         2.86 o
  -1   4  17        566.31        592.00        17.52 o
   0   4  17         38.18         42.46         6.22 o
   1   4  17          4.69          7.96         3.23 o
   2   4  17         39.10         42.04         5.83 o
  -3   5  17         36.98         37.03         4.59 o
  -2   5  17         29.19         27.54         3.75 o
  -1   5  17         31.96         34.56         4.30 o
   0   5  17        165.85        153.00        12.60 o
   1   5  17         14.62         14.70         4.23 o
   2   5  17         94.20        122.77        13.88 o
  -2   6  17         24.28         24.56         5.95 o
  -1   6  17         13.40         13.87         2.94 o
   0   6  17          5.20          8.57         2.97 o
   1   6  17         40.28         45.34         7.89 o
   2   6  17          1.23          3.44         2.59 o
  -2   7  17          0.24          2.60         2.91 o
  -1   7  17          1.44          0.72         1.29 o
   0   7  17         43.61         35.30         6.77 o
   1   7  17          0.07         -2.00         2.81 o
   2   7  17          1.30          0.98         2.35 o
  -2   8  17         14.14         14.67         5.35 o
  -1   8  17         40.74         37.86         5.42 o
   0   8  17          6.92          4.47         3.09 o
   1   8  17         43.66         56.42         9.52 o
  -1   9  17          8.79          4.61         2.60 o
   0   9  17          7.04          6.63         3.31 o
   1   9  17          4.51          1.04         2.22 o
  -2   0  18          6.03          9.47         3.32 o
   0   0  18        331.41        375.75        23.48 o
   2   0  18         70.30         80.34        12.07 o
  -3   1  18         19.95         17.45         3.33 o
  -2   1  18          1.38          2.05         1.23 o
  -1   1  18          1.59          1.94         0.75 o
   0   1  18        138.39        119.77         6.31 o
   1   1  18          4.37          4.54         1.71 o
   2   1  18          3.74          3.36         1.25 o
  -3   2  18          0.76          0.26         1.45 o
  -2   2  18          8.60          8.10         1.74 o
  -1   2  18        130.67        137.49         5.82 o
   0   2  18          0.01          0.90         1.05 o
   1   2  18          0.37          1.85         1.21 o
   2   2  18         17.75         13.31         3.05 o
  -3   3  18         12.47         14.82         3.05 o
  -2   3  18          4.92          5.65         1.54 o
  -1   3  18         37.92         38.75         3.16 o
   0   3  18          3.56          6.08         1.65 o
   1   3  18          5.73          7.80         2.37 o
   2   3  18         37.56         46.66         5.99 o
  -3   4  18         27.97         28.45         4.22 o
  -2   4  18          4.78          4.20         1.29 o
  -1   4  18        115.91        119.85         6.37 o
   0   4  18         12.92         14.65         3.75 o
   1   4  18         24.05         30.15         5.92 o
   2   4  18          0.64          0.78         1.98 o
  -2   5  18         52.94         50.84         5.23 o
  -1   5  18        273.11        279.31        12.99 o
   0   5  18          1.39         -2.72         1.85 o
   1   5  18         11.46         14.33         4.45 o
   2   5  18         34.97         43.94         8.47 o
  -2   6  18          6.24          5.46         3.34 o
  -1   6  18         13.49         11.51         2.88 o
   0   6  18         46.33         33.79         6.38 o
   1   6  18          0.08          1.12         1.51 o
   2   6  18        165.97        141.94        15.76 o
  -2   7  18         38.10         36.50         7.88 o
  -1   7  18          7.33          4.59         2.28 o
   0   7  18          8.32          6.01         2.93 o
   1   7  18         35.70         46.22         8.62 o
  -1   8  18         10.50          8.83         4.19 o
   0   8  18        120.53        112.83        12.94 o
   1   8  18          7.41          8.24         3.87 o
  -1   9  18          2.16          4.70         3.37 o
   0   9  18          1.54          4.44         2.83 o
  -3   0  19          2.67          2.03         1.55 o
  -1   0  19         20.86         20.98         8.25 o
   1   0  19        109.97        131.05        15.02 o
  -3   1  19          7.78          5.05         2.14 o
  -2   1  19         20.41         21.93         2.93 o
  -1   1  19        115.43        122.93         7.22 o
   0   1  19         42.52         37.99         5.56 o
   1   1  19         38.72         45.92         6.26 o
   2   1  19          5.01          5.39         2.25 o
  -3   2  19         40.91         45.78         5.50 o
  -2   2  19         15.78         17.07         2.66 o
  -1   2  19        129.05        121.42         5.69 o
   0   2  19         40.74         38.43         5.81 o
   1   2  19         75.11         78.74         7.07 o
   2   2  19          0.72         -0.84         1.40 o
  -2   3  19        189.36        195.65         8.95 o
  -1   3  19         17.68         18.09         2.25 o
   0   3  19          7.47          7.20         2.23 o
   1   3  19         11.13         16.85         3.49 o
   2   3  19          2.87          1.09         3.37 o
  -2   4  19        128.77        127.14         7.21 o
  -1   4  19        349.10        349.19        12.03 o
   0   4  19          2.12          1.70         2.09 o
   1   4  19         14.19         16.51         3.59 o
   2   4  19         44.14         35.31         5.67 o
  -2   5  19        130.94        127.31         9.63 o
  -1   5  19         16.63         14.23         3.18 o
   0   5  19          8.56          6.89         2.60 o
   1   5  19         13.97         18.12         5.12 o
   2   5  19          1.31          3.59         2.52 o
  -2   6  19          1.20          1.32         2.16 o
  -1   6  19         49.35         56.58         6.28 o
   0   6  19         10.10          5.41         2.83 o
   1   6  19          2.81          9.32         4.23 o
  -1   7  19          6.91          3.98         2.54 o
   0   7  19         23.76         29.66         6.54 o
   1   7  19          5.93          2.33         3.31 o
  -1   8  19          1.54          6.22         3.62 o
   0   8  19          3.83          4.19         3.40 o
  -2   0  20         18.88         25.53         5.77 o
   0   0  20          4.47         14.42         5.00 o
   2   0  20        190.08        253.33        22.73 o
  -2   1  20         37.65         38.04         4.42 o
  -1   1  20        147.30        151.64         8.38 o
   0   1  20          0.42          1.50         2.01 o
   1   1  20          2.98          3.36         2.17 o
   2   1  20         33.69         31.93         5.61 o
  -2   2  20          2.68          2.65         1.40 o
  -1   2  20        171.46        174.82         8.98 o
   0   2  20         19.68         22.76         6.60 o
   1   2  20          9.24          6.13         4.30 o
   2   2  20         45.86         62.21        11.27 o
  -2   3  20          0.79          0.51         1.20 o
  -1   3  20         20.89         14.38         2.46 o
   0   3  20          0.00         -0.43         1.11 o
   1   3  20          0.10         -0.53         1.34 o
   2   3  20        110.96        136.48        16.80 o
  -2   4  20        222.45        230.94        10.12 o
  -1   4  20         29.76         30.80         3.67 o
   0   4  20         56.38         58.05         6.14 o
   1   4  20          7.36          9.33         2.98 o
  -2   5  20        223.78        223.08        13.21 o
  -1   5  20         32.61         33.15         4.77 o
   0   5  20          0.61         -1.80         2.41 o
   1   5  20        110.74        118.67        12.95 o
  -1   6  20         22.39         22.63         5.38 o
   0   6  20         29.42         39.55         6.94 o
   1   6  20         73.51         92.35        11.86 o
  -1   7  20          0.66          0.84         2.24 o
   0   7  20          0.43          1.19         2.46 o
  -1   0  21         21.89         19.50         3.84 o
   1   0  21         45.25         45.18         9.86 o
  -2   1  21         17.01         14.01         2.71 o
  -1   1  21         20.13         20.73         3.23 o
   0   1  21          0.00          0.31         1.34 o
   1   1  21         73.73         82.41        10.19 o
  -2   2  21         20.73         22.67         3.20 o
  -1   2  21         14.36         14.06         3.49 o
   0   2  21         29.92         38.16         8.56 o
   1   2  21          0.09          3.10         3.02 o
  -2   3  21        118.88        111.01         7.28 o
  -1   3  21          0.09         -0.34         1.49 o
   0   3  21          5.41          9.09         4.32 o
   1   3  21          0.83          2.40         3.33 o
  -1   4  21         20.10         22.99         6.35 o
   0   4  21         22.25         24.27         6.93 o
   1   4  21          2.68          7.26         4.13 o
  -1   5  21          1.93          2.66         1.38 o
   0   5  21          7.69          6.98         3.15 o
   1   5  21         17.25         10.68         2.89 o
   0   6  21         17.17         23.48         5.87 o
   0   0  22          2.47          2.33         2.52 o
  -1   1  22          9.20         12.19         4.98 o
   0   1  22         55.22         63.05         7.92 o
   1   1  22         69.57         97.96        10.27 o
  -1   2  22         39.25         65.11        10.69 o
   0   2  22          0.19         -0.25         2.25 o
   1   2  22          2.12         -0.89         3.79 o
  -1   3  22          4.63          8.08         3.74 o
   0   3  22         14.78         15.33         5.71 o
  -1   4  22          1.54          2.89         4.01 o
   0   4  22          0.04         -0.18         2.42 o
   0   1  23         33.66         56.41        10.89 o
                                                
